# Supplementary material for: Uncovering actionable trade-offs of antifungal resistance in a yeast pathogen
Source: Mol Syst Biol. 2026 Jan 12;22(4):537–62. doi: 10.1038/s44320-025-00185-3 (PMC13046754; doi:10.1038/s44320-025-00185-3)
Supplement: Supplementary file 2 — Dataset EV1 [file 44320_2025_185_MOESM2_ESM.xlsx]

## Sheet: Hoja 1
condition	Treatment	tradeoff_estimate	median_tradeoff	mean_tradeoff	MAD_tradeoff	SD_tradeoff	wilcoxon_stat_diff_from_1	wilcoxon_p_diff_from_1
CFW	ANI	fAUC_R	0.900624	0.703999	0.087152	0.368562	2	0.000183105
CFW	ANIFLZ	fAUC_R	0.846578	0.792057	0.144499	0.211428	1	0.0625
CFW	AinF	fAUC_R	0.877764	0.718293	0.101248	0.311576	1	0.00012207
CFW	FLZ	fAUC_R	0.898028	0.906348	0.0681175	0.0827927	9	0.00100708
CFW	FinA	fAUC_R	0.843434	0.692742	0.214456	0.379775	15	0.00418091
CFW	YPD	fAUC_R	0.997258	0.944824	0.0158721	0.0962555	14	0.359375
CR	ANI	fAUC_R	0.934152	0.776584	0.207206	0.400245	36	0.187622
CR	ANIFLZ	fAUC_R	0.749784	0.731118	0.310643	0.401587	5	0.3125
CR	AinF	fAUC_R	0.911978	0.822109	0.19102	0.302999	28	0.072998
CR	FLZ	fAUC_R	1.01924	0.95242	0.109606	0.200285	61	0.743561
CR	FinA	fAUC_R	0.90012	0.668802	0.157736	0.412703	23	0.0182495
CR	YPD	fAUC_R	1.01267	1.00418	0.056323	0.0876054	18	0.652344
CsA	ANI	fOD_R	0.783243	0.610162	0.14253	0.33838	0	6.10352e-05
CsA	ANIFLZ	fOD_R	0.923231	0.875841	0.128045	0.171826	5	0.3125
CsA	AinF	fOD_R	0.846559	0.682147	0.126928	0.350379	4	0.000427246
CsA	FLZ	fOD_R	0.992421	0.996237	0.0225698	0.0859947	53	0.463745
CsA	FinA	fOD_R	0.832646	0.72904	0.186984	0.334283	14	0.00335693
DTT	ANI	fAUC_R	1.13425	1.12264	0.127372	0.165015	22	0.0301514
DTT	ANIFLZ	fAUC_R	1.1173	1.14386	0.121891	0.133462	2	0.09375
DTT	AinF	fAUC_R	1.12759	1.11177	0.0775366	0.106031	12	0.00427246
DTT	FLZ	fAUC_R	1.12577	1.14999	0.0916283	0.115276	3	0.000152588
DTT	FinA	fAUC_R	1.09862	1.09481	0.0840946	0.127576	19	0.00918579
DTT	YPD	fAUC_R	1.05091	1.03233	0.0634148	0.0751908	12	0.25
H2O2	ANI	fAUC_R	0.89173	0.727314	0.103213	0.317548	3	0.000305176
H2O2	ANIFLZ	fAUC_R	0.861379	0.888949	0.0332363	0.0883331	1	0.0625
H2O2	AinF	fAUC_R	0.940133	0.747414	0.037451	0.376298	1	0.00012207
H2O2	FLZ	fAUC_R	0.93394	0.778483	0.0489846	0.367153	11	0.00167847
H2O2	FinA	fAUC_R	0.855722	0.684826	0.114813	0.358782	4	0.000213623
H2O2	YPD	fAUC_R	0.973273	0.896208	0.0474743	0.232672	12	0.25
NaCl	ANI	fAUC_R	0.853393	0.733007	0.0775876	0.348021	12	0.00427246
NaCl	ANIFLZ	fAUC_R	0.621123	0.531232	0.246403	0.325989	0	0.03125
NaCl	AinF	fAUC_R	0.656551	0.534127	0.145269	0.308853	0	6.10352e-05
NaCl	FLZ	fAUC_R	0.751971	0.570965	0.18249	0.364057	1	6.10352e-05
NaCl	FinA	fAUC_R	0.580391	0.486003	0.278549	0.3598	0	3.05176e-05
NaCl	YPD	fAUC_R	0.931826	0.897248	0.0391298	0.076967	0	0.00390625
SDS	ANI	fAUC_R	0.910057	0.708029	0.215564	0.429258	26	0.0553589
SDS	ANIFLZ	fAUC_R	0.902422	0.936927	0.0873577	0.154728	6	0.4375
SDS	AinF	fAUC_R	0.849651	0.722153	0.268678	0.430416	28	0.072998
SDS	FLZ	fAUC_R	1.11992	0.971795	0.0923104	0.315983	66	0.93988
SDS	FinA	fAUC_R	0.978155	0.819583	0.152988	0.400509	48	0.32251
SDS	YPD	fAUC_R	0.945453	0.911479	0.0467641	0.172251	8	0.0976562
YPD	ANI	AUC_R	0.868585	0.84321	0.12039	0.257053	19	0.0180664
YPD	ANIFLZ	AUC_R	0.665991	0.688751	0.0743908	0.103498	0	0.03125
YPD	AinF	AUC_R	0.776205	0.757387	0.0599648	0.203737	4	0.000427246
YPD	FLZ	AUC_R	0.850621	0.852053	0.10315	0.149019	12	0.00213623
YPD	FinA	AUC_R	0.681844	0.693597	0.18058	0.202761	1	6.10352e-05
YPD	YPD	AUC_R	0.906012	0.967914	0.0430238	0.128667	19	0.734375

## Sheet: Legend
Dataset EV1. Comparison of trade-off estimates by evolution condition. This table presents median trade-off estimates ( from fAUC_R, fOD_R, or AUC_R) of different evolution conditions under various stressors. It also reports the results of a two-sided Wilcoxon test, used to assess whether the distribution mean for a given condition significantly differed from 1 (WT group). P-values < 0.05 were co…
