# Supplementary material for: Uncovering actionable trade-offs of antifungal resistance in a yeast pathogen
Source: Mol Syst Biol. 2026 Jan 12;22(4):537–62. doi: 10.1038/s44320-025-00185-3 (PMC13046754; doi:10.1038/s44320-025-00185-3)
Supplement: Supplementary file 3 — Dataset EV2 [file 44320_2025_185_MOESM3_ESM.xlsx]

## Sheet: Hoja 1
strain	Median fOD DTT[5]	Median fOD DTT[6]	Median fOD DTT[8]	Median fOD_R DTT[5]	Median fOD_R DTT[6]	Median fOD_R DTT[8]
BG2	0.456	0.06	0.051	1	1	1
BG2_AinF_11B	0.675	0.224	0.068	1.48	3.713	1.328
BG2_AinF_11H	0.623	0.138	0.067	1.366	2.295	1.313
BG2_ANI_11B	0.375	0.073	0.055	0.821	1.216	1.069
BG2_ANI_11H	0.482	0.08	0.059	1.056	1.324	1.146
BG2_FinA_11B	0.465	0.103	0.058	1.019	1.714	1.131
BG2_FinA_11H	0.431	0.098	0.087	0.944	1.632	1.692
BG2_FLZ_11B	0.862	0.373	0.08	1.89	6.187	1.567
BG2_FLZ_11H	0.791	0.281	0.084	1.734	4.662	1.631
CBS138	0.845	0.134	0.056	1	1	1
CBS138_AinF_9F	0.165	0.102	0.101	0.195	0.765	1.812
CBS138_AinF_9H	0.422	0.071	0.051	0.5	0.53	0.916
CBS138_ANI_9F	0.145	0.104	0.101	0.171	0.781	1.802
CBS138_ANI_9H	0.218	0.055	0.052	0.258	0.414	0.936
CBS138_FinA_9F	0.454	0.098	0.07	0.538	0.735	1.256
CBS138_FinA_9H	0.362	0.065	0.056	0.428	0.482	1.005
CBS138_FLZ_9F	0.987	0.434	0.069	1.168	3.245	1.235
CBS138_FLZ_9H	1.044	0.364	0.081	1.235	2.725	1.444
CST34	0.432	0.074	0.062	1	1	1
CST34_AinF_2A	0.604	0.084	0.06	1.397	1.136	0.964
CST34_AinF_2G	0.684	0.121	0.081	1.583	1.636	1.303
CST34_ANI_2A	0.512	0.117	0.067	1.186	1.581	1.072
CST34_ANI_2G	0.506	0.079	0.071	1.171	1.069	1.133
CST34_FinA_2A	0.418	0.153	0.106	0.968	2.073	1.698
CST34_FinA_2C	0.908	0.185	0.065	2.101	2.503	1.043
CST34_FLZ_2A	0.901	0.201	0.067	2.085	2.726	1.068
CST34_FLZ_2C	1.019	0.228	0.07	2.358	3.083	1.117
CST34_FLZANI_2A	0.74	0.165	0.071	1.714	2.233	1.144
CST34_FLZANI_2G	0.729	0.118	0.066	1.686	1.603	1.054
CST78	0.437	0.082	0.066	1	1	1
CST78_FinA_4G	0.79	0.21	0.116	1.81	2.575	1.76
CST78_FLZ_4G	0.875	0.293	0.088	2.002	3.579	1.344
EB0911	0.339	0.065	0.052	1	1	1
EB0911_AinF_3B	0.185	0.058	0.048	0.548	0.883	0.917
EB0911_AinF_3H	0.632	0.163	0.066	1.865	2.51	1.276
EB0911_ANI_3B	0.313	0.097	0.09	0.923	1.495	1.734
EB0911_ANI_3H	0.156	0.053	0.049	0.461	0.821	0.941
EB0911_FinA_3B	0.548	0.195	0.068	1.617	2.989	1.314
EB0911_FinA_3H	0.54	0.171	0.064	1.595	2.619	1.231
EB0911_FLZ_3B	0.784	0.186	0.063	2.315	2.863	1.204
EB0911_FLZ_3H	0.689	0.278	0.069	2.035	4.264	1.321
EF1620	0.485	0.075	0.062	1	1	1
EF1620_AinF_7B	0.187	0.17	0.166	0.385	2.273	2.678
EF1620_AinF_7D	0.444	0.078	0.069	0.915	1.036	1.115
EF1620_AinF_7F	0.692	0.142	0.087	1.425	1.887	1.405
EF1620_ANI_7B	0.14	0.127	0.13	0.289	1.697	2.11
EF1620_ANI_7D	0.498	0.071	0.063	1.027	0.945	1.015
EF1620_ANI_7F	0.562	0.069	0.063	1.158	0.923	1.018
EF1620_FinA_7B	0.336	0.139	0.124	0.693	1.85	2.005
EF1620_FinA_7D	0.689	0.144	0.06	1.42	1.918	0.967
EF1620_FLZ_7B	0.827	0.195	0.076	1.703	2.601	1.236
EF1620_FLZ_7D	0.831	0.251	0.072	1.712	3.345	1.162
EF1620_FLZANI_7D	0.585	0.111	0.085	1.205	1.476	1.372
EF1620_FLZANI_7F	0.555	0.092	0.079	1.143	1.229	1.274
F15	0.491	0.079	0.055	1	1	1
F15_FinA_8G	0.617	0.238	0.089	1.257	3.014	1.602
F15_FLZ_8G	0.693	0.184	0.074	1.411	2.32	1.331
M12	0.589	0.265	0.066	1	1	1
M12_AinF_5F	0.533	0.255	0.068	0.905	0.963	1.035
M12_AinF_5H	0.753	0.252	0.056	1.278	0.949	0.844
M12_ANI_5F	0.399	0.104	0.063	0.677	0.392	0.953
M12_ANI_5H	0.66	0.192	0.048	1.12	0.726	0.732
M12_FinA_5F	0.477	0.143	0.066	0.809	0.538	1.004
M12_FinA_5H	0.778	0.37	0.079	1.321	1.396	1.196
M12_FLZ_5F	0.663	0.287	0.083	1.125	1.081	1.255
M12_FLZ_5H	0.981	0.296	0.11	1.664	1.114	1.666
P35	0.897	0.328	0.071	1	1	1
P35_2_AinF_10E	0.8	0.263	0.101	0.892	0.804	1.426
P35_2_AinF_10G	0.818	0.21	0.075	0.912	0.64	1.062
P35_2_ANI_10E	0.771	0.195	0.056	0.859	0.596	0.792
P35_2_ANI_10G	0.689	0.145	0.058	0.768	0.443	0.824
P35_2_FinA_10E	0.613	0.149	0.061	0.683	0.456	0.86
P35_2_FinA_10G	0.618	0.21	0.08	0.689	0.64	1.125
P35_2_FLZ_10E	0.773	0.407	0.074	0.862	1.243	1.043
P35_2_FLZ_10G	0.799	0.522	0.113	0.891	1.595	1.592
P35_2_FLZANI_10E	0.589	0.242	0.169	0.657	0.74	2.383
P35_2_FLZANI_10G	0.769	0.338	0.128	0.858	1.033	1.796

## Sheet: Legend
Dataset EV2. Median values of fOD and fOD_R. This table presents the median values of fOD and fOD_R across different concentrations of dithiothreitol (DTT), expressed in millimolar (mM; values shown in brackets).
