# Supplementary material for: Uncovering actionable trade-offs of antifungal resistance in a yeast pathogen
Source: Mol Syst Biol. 2026 Jan 12;22(4):537–62. doi: 10.1038/s44320-025-00185-3 (PMC13046754; doi:10.1038/s44320-025-00185-3)
Supplement: Supplementary file 4 — Dataset EV3 [file 44320_2025_185_MOESM4_ESM.xlsx]

## Sheet: Hoja 1
					FL1-H (10K cells)		absolute_diff (+)		relative_diff (+)		absolute_diff_absolute_wt		relative_diff_relative_wt
Strain	DTT fAUC	H2DCFDA	Treatment	number	X median	X mean	median	mean	median	mean	median	mean	median	mean
1_BG2	0.927	without (-)	WT	1	0.42	0.445
		with (+)	WT	2	1.12	1.2	0.7	0.755	2.667	2.697
2_BG2_FLZ-11B	1.15	without (-)	FLZ	3	0.351	0.372
		with (+)	FLZ	4	1.19	1.32	0.839	0.948	3.39	3.548	0.139	0.193	1.271	1.316
3_CBS138	0.857	without (-)	WT	5	0.571	0.62
		with (+)	WT	6	1.77	2	1.199	1.38	3.1	3.226
4_CBS138_FLZ-9H	1.151	without (-)	FLZ	7	0.417	0.443
		with (+)	FLZ	8	1.08	1.14	0.663	0.697	2.59	2.573	-0.536	-0.683	0.836	0.798
5_CST34	0.906	without (-)	WT	9	0.481	0.506
		with (+)	WT	10	1.59	1.7	1.109	1.194	3.306	3.36
6_CST34_FLZ-2C	1.107	without (-)	FLZ	11	0.374	0.393
		with (+)	FLZ	12	2.78	3.06	2.406	2.667	7.433	7.786	1.297	1.473	2.249	2.318
7_CST78	0.938	without (-)	WT	13	0.448	0.477
		with (+)	WT	14	2.41	2.63	1.962	2.153	5.379	5.514
8_CST78_FLZ-4G	1.054	without (-)	FLZ	15	0.398	0.419
		with (+)	FLZ	16	1.92	2.07	1.522	1.651	4.824	4.94	-0.44	-0.502	0.897	0.896
9_EB0911	1.078	without (-)	WT	17	0.456	0.483
		with (+)	WT	18	3.51	3.78	3.054	3.297	7.697	7.826
10_EB0911_FLZ-3H	1.249	without (-)	FLZ	19	0.315	0.334
		with (+)	FLZ	20	16.2	18.7	15.885	18.366	51.429	55.988	12.831	15.069	6.681	7.154

## Sheet: Legend
Dataset EV3. Mean and median fluorescence of H2DCFDA-treated samples. This table reports the mean and median fluorescence intensity values obtained by flow cytometry from 10,000 cells per sample. Measurements are provided for samples treated with the fluorescent probe H2DCFDA and for their untreated controls.
