# Supplementary material for: Uncovering actionable trade-offs of antifungal resistance in a yeast pathogen
Source: Mol Syst Biol. 2026 Jan 12;22(4):537–62. doi: 10.1038/s44320-025-00185-3 (PMC13046754; doi:10.1038/s44320-025-00185-3)
Supplement: Supplementary file 5 — Dataset EV4 [file 44320_2025_185_MOESM5_ESM.xlsx]

## Sheet: Hoja 1
condition	Treatment	sampleID	tradeoff_estimate	M_tradeoff	ttest_p_above_1<0.05_and_M>=1.10	ttest_p_below_1<0.05_and_M<=0.90	ttest_p_diff_from_1<0.05_and_diff_to_1>=0.50	ttest_p_above_1<0.05_and_M>=1.50
CFW	FLZ	P35_10E_FLZ	fAUC_R	0.958933	0	0	0	0
CR	FLZ	P35_10E_FLZ	fAUC_R	1.09806	0	0	0	0
DTT	FLZ	P35_10E_FLZ	fAUC_R	1.11521	1	0	0	0
H2O2	FLZ	P35_10E_FLZ	fAUC_R	1.00779	0	0	0	0
NaCl	FLZ	P35_10E_FLZ	fAUC_R	1.01045	0	0	0	0
SDS	FLZ	P35_10E_FLZ	fAUC_R	0.726128	0	0	0	0
YPD	FLZ	P35_10E_FLZ	AUC_R	0.951025	0	0	0	0
CFW	ANI	P35_10E_ANI	fAUC_R	0.727388	0	1	0	0
CR	ANI	P35_10E_ANI	fAUC_R	0.0559557	0	1	1	0
DTT	ANI	P35_10E_ANI	fAUC_R	1.17892	1	0	0	0
H2O2	ANI	P35_10E_ANI	fAUC_R	0.991876	0	0	0	0
NaCl	ANI	P35_10E_ANI	fAUC_R	1.00333	0	0	0	0
SDS	ANI	P35_10E_ANI	fAUC_R	0.922299	0	0	0	0
YPD	ANI	P35_10E_ANI	AUC_R	0.99484	0	0	0	0
CFW	ANIFLZ	P35_10E_ANIFLZ	fAUC_R	0.914952	0	0	0	0
CR	ANIFLZ	P35_10E_ANIFLZ	fAUC_R	1.07859	0	0	0	0
DTT	ANIFLZ	P35_10E_ANIFLZ	fAUC_R	1.11814	1	0	0	0
H2O2	ANIFLZ	P35_10E_ANIFLZ	fAUC_R	0.785039	0	1	0	0
NaCl	ANIFLZ	P35_10E_ANIFLZ	fAUC_R	0.210095	0	1	1	0
SDS	ANIFLZ	P35_10E_ANIFLZ	fAUC_R	0.856056	0	1	0	0
YPD	ANIFLZ	P35_10E_ANIFLZ	AUC_R	0.573984	0	1	0	0
CFW	AinF	P35_10E_AinF	fAUC_R	0.776516	0	1	0	0
CR	AinF	P35_10E_AinF	fAUC_R	0.704958	0	1	0	0
DTT	AinF	P35_10E_AinF	fAUC_R	1.13918	1	0	0	0
H2O2	AinF	P35_10E_AinF	fAUC_R	0.944059	0	0	0	0
NaCl	AinF	P35_10E_AinF	fAUC_R	0.730979	0	1	0	0
SDS	AinF	P35_10E_AinF	fAUC_R	1.11833	1	0	0	0
YPD	AinF	P35_10E_AinF	AUC_R	0.776205	0	1	0	0
CFW	FinA	P35_10E_FinA	fAUC_R	0.926287	0	0	0	0
CR	FinA	P35_10E_FinA	fAUC_R	0.949382	0	0	0	0
DTT	FinA	P35_10E_FinA	fAUC_R	1.05933	0	0	0	0
H2O2	FinA	P35_10E_FinA	fAUC_R	0.899434	0	0	0	0
NaCl	FinA	P35_10E_FinA	fAUC_R	0.836914	0	0	0	0
SDS	FinA	P35_10E_FinA	fAUC_R	0.76982	0	1	0	0
YPD	FinA	P35_10E_FinA	AUC_R	0.878742	0	1	0	0
CFW	YPD	P35_10E_YPD	fAUC_R	0.997258	0	0	0	0
CR	YPD	P35_10E_YPD	fAUC_R	0.989009	0	0	0	0
DTT	YPD	P35_10E_YPD	fAUC_R	1.06141	0	0	0	0
H2O2	YPD	P35_10E_YPD	fAUC_R	0.921256	0	0	0	0
NaCl	YPD	P35_10E_YPD	fAUC_R	0.892696	0	0	0	0
SDS	YPD	P35_10E_YPD	fAUC_R	0.973777	0	0	0	0
YPD	YPD	P35_10E_YPD	AUC_R	0.893363	0	1	0	0
CFW	FLZ	P35_10G_FLZ	fAUC_R	0.978947	0	0	0	0
CR	FLZ	P35_10G_FLZ	fAUC_R	1.09656	0	0	0	0
DTT	FLZ	P35_10G_FLZ	fAUC_R	1.07548	0	0	0	0
H2O2	FLZ	P35_10G_FLZ	fAUC_R	0.978817	0	0	0	0
NaCl	FLZ	P35_10G_FLZ	fAUC_R	0.93795	0	0	0	0
SDS	FLZ	P35_10G_FLZ	fAUC_R	0.706251	0	0	0	0
YPD	FLZ	P35_10G_FLZ	AUC_R	0.956516	0	0	0	0
CFW	ANI	P35_10G_ANI	fAUC_R	0.987776	0	0	0	0
CR	ANI	P35_10G_ANI	fAUC_R	1.16451	1	0	0	0
DTT	ANI	P35_10G_ANI	fAUC_R	1.05516	0	0	0	0
H2O2	ANI	P35_10G_ANI	fAUC_R	0.949799	0	0	0	0
NaCl	ANI	P35_10G_ANI	fAUC_R	0.884335	0	1	0	0
SDS	ANI	P35_10G_ANI	fAUC_R	0.910057	0	0	0	0
YPD	ANI	P35_10G_ANI	AUC_R	0.911827	0	0	0	0
CFW	ANIFLZ	P35_10G_ANIFLZ	fAUC_R	0.388639	0	1	1	0
CR	ANIFLZ	P35_10G_ANIFLZ	fAUC_R	0.0577291	0	1	1	0
DTT	ANIFLZ	P35_10G_ANIFLZ	fAUC_R	1.11645	1	0	0	0
H2O2	ANIFLZ	P35_10G_ANIFLZ	fAUC_R	0.912155	0	0	0	0
NaCl	ANIFLZ	P35_10G_ANIFLZ	fAUC_R	0.933204	0	0	0	0
SDS	ANIFLZ	P35_10G_ANIFLZ	fAUC_R	0.84158	0	1	0	0
YPD	ANIFLZ	P35_10G_ANIFLZ	AUC_R	0.597845	0	1	0	0
CFW	AinF	P35_10G_AinF	fAUC_R	1.01075	0	0	0	0
CR	AinF	P35_10G_AinF	fAUC_R	1.14833	1	0	0	0
DTT	AinF	P35_10G_AinF	fAUC_R	1.09454	0	0	0	0
H2O2	AinF	P35_10G_AinF	fAUC_R	0.930532	0	0	0	0
NaCl	AinF	P35_10G_AinF	fAUC_R	0.866641	0	1	0	0
SDS	AinF	P35_10G_AinF	fAUC_R	0.923045	0	0	0	0
YPD	AinF	P35_10G_AinF	AUC_R	0.79553	0	1	0	0
CFW	FinA	P35_10G_FinA	fAUC_R	1.06228	0	0	0	0
CR	FinA	P35_10G_FinA	fAUC_R	1.0354	0	0	0	0
DTT	FinA	P35_10G_FinA	fAUC_R	1.01663	0	0	0	0
H2O2	FinA	P35_10G_FinA	fAUC_R	0.968077	0	0	0	0
NaCl	FinA	P35_10G_FinA	fAUC_R	0.81928	0	1	0	0
SDS	FinA	P35_10G_FinA	fAUC_R	0.90683	0	0	0	0
YPD	FinA	P35_10G_FinA	AUC_R	0.764952	0	1	0	0
CFW	FLZ	BG2_11B_FLZ	fAUC_R	0.815354	0	1	0	0
CR	FLZ	BG2_11B_FLZ	fAUC_R	0.871819	0	1	0	0
DTT	FLZ	BG2_11B_FLZ	fAUC_R	1.26373	1	0	0	0
H2O2	FLZ	BG2_11B_FLZ	fAUC_R	0.994742	0	0	0	0
NaCl	FLZ	BG2_11B_FLZ	fAUC_R	0.318478	0	1	1	0
SDS	FLZ	BG2_11B_FLZ	fAUC_R	0.57977	0	0	0	0
YPD	FLZ	BG2_11B_FLZ	AUC_R	0.683409	0	1	0	0
CFW	ANI	BG2_11B_ANI	fAUC_R	0.924805	0	0	0	0
CR	ANI	BG2_11B_ANI	fAUC_R	1.1384	0	0	0	0
DTT	ANI	BG2_11B_ANI	fAUC_R	1.24119	1	0	0	0
H2O2	ANI	BG2_11B_ANI	fAUC_R	0.994942	0	0	0	0
NaCl	ANI	BG2_11B_ANI	fAUC_R	0.893586	0	1	0	0
SDS	ANI	BG2_11B_ANI	fAUC_R	0.740556	0	1	0	0
YPD	ANI	BG2_11B_ANI	AUC_R	0.801872	0	1	0	0
CFW	AinF	BG2_11B_AinF	fAUC_R	0.967926	0	0	0	0
CR	AinF	BG2_11B_AinF	fAUC_R	1.14927	1	0	0	0
DTT	AinF	BG2_11B_AinF	fAUC_R	1.22084	1	0	0	0
H2O2	AinF	BG2_11B_AinF	fAUC_R	1.01522	0	0	0	0
NaCl	AinF	BG2_11B_AinF	fAUC_R	0.656551	0	1	0	0
SDS	AinF	BG2_11B_AinF	fAUC_R	0.801388	0	1	0	0
YPD	AinF	BG2_11B_AinF	AUC_R	0.740873	0	1	0	0
CFW	FinA	BG2_11B_FinA	fAUC_R	0.40136	0	1	1	0
CR	FinA	BG2_11B_FinA	fAUC_R	1.01505	0	0	0	0
DTT	FinA	BG2_11B_FinA	fAUC_R	1.33204	1	0	0	0
H2O2	FinA	BG2_11B_FinA	fAUC_R	0.323775	0	1	1	0
NaCl	FinA	BG2_11B_FinA	fAUC_R	0.166537	0	1	1	0
SDS	FinA	BG2_11B_FinA	fAUC_R	1.06438	0	0	0	0
YPD	FinA	BG2_11B_FinA	AUC_R	0.445012	0	1	1	0
CFW	YPD	BG2_11B_YPD	fAUC_R	0.997657	0	0	0	0
CR	YPD	BG2_11B_YPD	fAUC_R	1.0644	0	0	0	0
DTT	YPD	BG2_11B_YPD	fAUC_R	1.12477	1	0	0	0
H2O2	YPD	BG2_11B_YPD	fAUC_R	1.00948	0	0	0	0
NaCl	YPD	BG2_11B_YPD	fAUC_R	0.866286	0	0	0	0
SDS	YPD	BG2_11B_YPD	fAUC_R	0.970405	0	0	0	0
YPD	YPD	BG2_11B_YPD	AUC_R	0.906012	0	0	0	0
CFW	FLZ	BG2_11H_FLZ	fAUC_R	0.863583	0	1	0	0
CR	FLZ	BG2_11H_FLZ	fAUC_R	0.859711	0	0	0	0
DTT	FLZ	BG2_11H_FLZ	fAUC_R	1.29687	1	0	0	0
H2O2	FLZ	BG2_11H_FLZ	fAUC_R	0.948363	0	0	0	0
NaCl	FLZ	BG2_11H_FLZ	fAUC_R	0.00275222	0	1	1	0
SDS	FLZ	BG2_11H_FLZ	fAUC_R	0.841789	0	0	0	0
YPD	FLZ	BG2_11H_FLZ	AUC_R	0.661748	0	1	0	0
CFW	ANI	BG2_11H_ANI	fAUC_R	0.917643	0	0	0	0
CR	ANI	BG2_11H_ANI	fAUC_R	1.07941	0	0	0	0
DTT	ANI	BG2_11H_ANI	fAUC_R	1.17847	1	0	0	0
H2O2	ANI	BG2_11H_ANI	fAUC_R	1.03036	0	0	0	0
NaCl	ANI	BG2_11H_ANI	fAUC_R	0.766305	0	1	0	0
SDS	ANI	BG2_11H_ANI	fAUC_R	0.775765	0	1	0	0
YPD	ANI	BG2_11H_ANI	AUC_R	0.852535	0	1	0	0
CFW	AinF	BG2_11H_AinF	fAUC_R	0.927095	0	0	0	0
CR	AinF	BG2_11H_AinF	fAUC_R	1.103	1	0	0	0
DTT	AinF	BG2_11H_AinF	fAUC_R	1.1859	1	0	0	0
H2O2	AinF	BG2_11H_AinF	fAUC_R	0.940133	0	0	0	0
NaCl	AinF	BG2_11H_AinF	fAUC_R	0.378796	0	1	1	0
SDS	AinF	BG2_11H_AinF	fAUC_R	0.803648	0	1	0	0
YPD	AinF	BG2_11H_AinF	AUC_R	0.71624	0	1	0	0
CFW	FinA	BG2_11H_FinA	fAUC_R	0.00783806	0	1	1	0
CR	FinA	BG2_11H_FinA	fAUC_R	0.0294811	0	1	1	0
DTT	FinA	BG2_11H_FinA	fAUC_R	1.2214	1	0	0	0
H2O2	FinA	BG2_11H_FinA	fAUC_R	1.03456	0	0	0	0
NaCl	FinA	BG2_11H_FinA	fAUC_R	0.00891176	0	1	1	0
SDS	FinA	BG2_11H_FinA	fAUC_R	1.12823	0	0	0	0
YPD	FinA	BG2_11H_FinA	AUC_R	0.28889	0	1	1	0
CFW	FLZ	CST34_2A_FLZ	fAUC_R	1.03165	0	0	0	0
CR	FLZ	CST34_2A_FLZ	fAUC_R	1.17542	1	0	0	0
DTT	FLZ	CST34_2A_FLZ	fAUC_R	1.20811	1	0	0	0
H2O2	FLZ	CST34_2A_FLZ	fAUC_R	1.02645	0	0	0	0
NaCl	FLZ	CST34_2A_FLZ	fAUC_R	0.758695	0	1	0	0
SDS	FLZ	CST34_2A_FLZ	fAUC_R	1.19694	1	0	0	0
YPD	FLZ	CST34_2A_FLZ	AUC_R	0.841488	0	1	0	0
CFW	ANI	CST34_2A_ANI	fAUC_R	1.00924	0	0	0	0
CR	ANI	CST34_2A_ANI	fAUC_R	0.858166	0	0	0	0
DTT	ANI	CST34_2A_ANI	fAUC_R	1.2494	1	0	0	0
H2O2	ANI	CST34_2A_ANI	fAUC_R	0.89173	0	1	0	0
NaCl	ANI	CST34_2A_ANI	fAUC_R	0.663785	0	1	0	0
SDS	ANI	CST34_2A_ANI	fAUC_R	0.987678	0	0	0	0
YPD	ANI	CST34_2A_ANI	AUC_R	0.748195	0	1	0	0
CFW	ANIFLZ	CST34_2A_ANIFLZ	fAUC_R	0.778204	0	1	0	0
CR	ANIFLZ	CST34_2A_ANIFLZ	fAUC_R	0.722603	0	1	0	0
DTT	ANIFLZ	CST34_2A_ANIFLZ	fAUC_R	1.32009	1	0	0	0
H2O2	ANIFLZ	CST34_2A_ANIFLZ	fAUC_R	0.859294	0	1	0	0
NaCl	ANIFLZ	CST34_2A_ANIFLZ	fAUC_R	0.801847	0	1	0	0
SDS	ANIFLZ	CST34_2A_ANIFLZ	fAUC_R	1.22228	1	0	0	0
YPD	ANIFLZ	CST34_2A_ANIFLZ	AUC_R	0.642769	0	1	0	0
CFW	AinF	CST34_2A_AinF	fAUC_R	0.637795	0	1	0	0
CR	AinF	CST34_2A_AinF	fAUC_R	0.512991	0	1	0	0
DTT	AinF	CST34_2A_AinF	fAUC_R	1.25977	1	0	0	0
H2O2	AinF	CST34_2A_AinF	fAUC_R	0.966768	0	0	0	0
NaCl	AinF	CST34_2A_AinF	fAUC_R	0.801819	0	1	0	0
SDS	AinF	CST34_2A_AinF	fAUC_R	1.3338	1	0	0	0
YPD	AinF	CST34_2A_AinF	AUC_R	0.739297	0	1	0	0
CFW	FinA	CST34_2A_FinA	fAUC_R	0.633365	0	1	0	0
CR	FinA	CST34_2A_FinA	fAUC_R	0.309863	0	1	1	0
DTT	FinA	CST34_2A_FinA	fAUC_R	1.18482	1	0	0	0
H2O2	FinA	CST34_2A_FinA	fAUC_R	0.909526	0	0	0	0
NaCl	FinA	CST34_2A_FinA	fAUC_R	0.445042	0	1	1	0
SDS	FinA	CST34_2A_FinA	fAUC_R	1.0131	0	0	0	0
YPD	FinA	CST34_2A_FinA	AUC_R	0.564683	0	1	0	0
CFW	YPD	CST34_2A_YPD	fAUC_R	1.00857	0	0	0	0
CR	YPD	CST34_2A_YPD	fAUC_R	0.937248	0	0	0	0
DTT	YPD	CST34_2A_YPD	fAUC_R	1.0947	0	0	0	0
H2O2	YPD	CST34_2A_YPD	fAUC_R	1.00187	0	0	0	0
NaCl	YPD	CST34_2A_YPD	fAUC_R	0.984213	0	0	0	0
SDS	YPD	CST34_2A_YPD	fAUC_R	0.992217	0	0	0	0
YPD	YPD	CST34_2A_YPD	AUC_R	0.862988	0	1	0	0
CFW	FLZ	CST34_2C_FLZ	fAUC_R	1.03784	0	0	0	0
CR	FLZ	CST34_2C_FLZ	fAUC_R	1.15	0	0	0	0
DTT	FLZ	CST34_2C_FLZ	fAUC_R	1.21308	1	0	0	0
H2O2	FLZ	CST34_2C_FLZ	fAUC_R	1.02487	0	0	0	0
NaCl	FLZ	CST34_2C_FLZ	fAUC_R	0.763936	0	1	0	0
SDS	FLZ	CST34_2C_FLZ	fAUC_R	1.1373	1	0	0	0
YPD	FLZ	CST34_2C_FLZ	AUC_R	0.829038	0	1	0	0
CFW	FinA	CST34_2C_FinA	fAUC_R	0.000216603	0	1	1	0
CR	FinA	CST34_2C_FinA	fAUC_R	0.000714028	0	1	1	0
DTT	FinA	CST34_2C_FinA	fAUC_R	1.11694	0	0	0	0
H2O2	FinA	CST34_2C_FinA	fAUC_R	0.748676	0	1	0	0
NaCl	FinA	CST34_2C_FinA	fAUC_R	0.944994	0	0	0	0
SDS	FinA	CST34_2C_FinA	fAUC_R	0.943211	0	0	0	0
YPD	FinA	CST34_2C_FinA	AUC_R	0.729888	0	1	0	0
CFW	ANI	CST34_2G_ANI	fAUC_R	0.850027	0	1	0	0
CR	ANI	CST34_2G_ANI	fAUC_R	0.691991	0	1	0	0
DTT	ANI	CST34_2G_ANI	fAUC_R	1.1437	1	0	0	0
H2O2	ANI	CST34_2G_ANI	fAUC_R	0.920963	0	0	0	0
NaCl	ANI	CST34_2G_ANI	fAUC_R	0.853393	0	0	0	0
SDS	ANI	CST34_2G_ANI	fAUC_R	1.09607	0	0	0	0
YPD	ANI	CST34_2G_ANI	AUC_R	0.874777	0	1	0	0
CFW	ANIFLZ	CST34_2G_ANIFLZ	fAUC_R	0.980935	0	0	0	0
CR	ANIFLZ	CST34_2G_ANIFLZ	fAUC_R	0.457303	0	1	1	0
DTT	ANIFLZ	CST34_2G_ANIFLZ	fAUC_R	1.31762	1	0	0	0
H2O2	ANIFLZ	CST34_2G_ANIFLZ	fAUC_R	1.06806	0	0	0	0
NaCl	ANIFLZ	CST34_2G_ANIFLZ	fAUC_R	0.595618	0	1	0	0
SDS	ANIFLZ	CST34_2G_ANIFLZ	fAUC_R	1.0163	0	0	0	0
YPD	ANIFLZ	CST34_2G_ANIFLZ	AUC_R	0.746626	0	1	0	0
CFW	AinF	CST34_2G_AinF	fAUC_R	0.883427	0	1	0	0
CR	AinF	CST34_2G_AinF	fAUC_R	0.838927	0	0	0	0
DTT	AinF	CST34_2G_AinF	fAUC_R	1.19414	1	0	0	0
H2O2	AinF	CST34_2G_AinF	fAUC_R	0.965042	0	0	0	0
NaCl	AinF	CST34_2G_AinF	fAUC_R	0.737367	0	1	0	0
SDS	AinF	CST34_2G_AinF	fAUC_R	1.1111	1	0	0	0
YPD	AinF	CST34_2G_AinF	AUC_R	0.72887	0	1	0	0
CFW	FLZ	EB0911_3B_FLZ	fAUC_R	0.990841	0	0	0	0
CR	FLZ	EB0911_3B_FLZ	fAUC_R	1.03463	0	0	0	0
DTT	FLZ	EB0911_3B_FLZ	fAUC_R	1.09778	0	0	0	0
H2O2	FLZ	EB0911_3B_FLZ	fAUC_R	0.905659	0	0	0	0
NaCl	FLZ	EB0911_3B_FLZ	fAUC_R	0.544632	0	1	0	0
SDS	FLZ	EB0911_3B_FLZ	fAUC_R	1.13974	0	0	0	0
YPD	FLZ	EB0911_3B_FLZ	AUC_R	0.87795	0	1	0	0
CFW	ANI	EB0911_3B_ANI	fAUC_R	0.974351	0	0	0	0
CR	ANI	EB0911_3B_ANI	fAUC_R	0.934152	0	0	0	0
DTT	ANI	EB0911_3B_ANI	fAUC_R	0.987901	0	0	0	0
H2O2	ANI	EB0911_3B_ANI	fAUC_R	0.861065	0	1	0	0
NaCl	ANI	EB0911_3B_ANI	fAUC_R	0.899919	0	1	0	0
SDS	ANI	EB0911_3B_ANI	fAUC_R	0.920721	0	0	0	0
YPD	ANI	EB0911_3B_ANI	AUC_R	0.957269	0	0	0	0
CFW	AinF	EB0911_3B_AinF	fAUC_R	0.951562	0	0	0	0
CR	AinF	EB0911_3B_AinF	fAUC_R	0.958909	0	0	0	0
DTT	AinF	EB0911_3B_AinF	fAUC_R	0.994033	0	0	0	0
H2O2	AinF	EB0911_3B_AinF	fAUC_R	0.864831	0	1	0	0
NaCl	AinF	EB0911_3B_AinF	fAUC_R	0.857373	0	1	0	0
SDS	AinF	EB0911_3B_AinF	fAUC_R	0.396792	0	1	1	0
YPD	AinF	EB0911_3B_AinF	AUC_R	0.934921	0	0	0	0
CFW	FinA	EB0911_3B_FinA	fAUC_R	0.94478	0	0	0	0
CR	FinA	EB0911_3B_FinA	fAUC_R	0.850859	0	1	0	0
DTT	FinA	EB0911_3B_FinA	fAUC_R	1.09047	0	0	0	0
H2O2	FinA	EB0911_3B_FinA	fAUC_R	0.926907	0	0	0	0
NaCl	FinA	EB0911_3B_FinA	fAUC_R	0.745093	0	1	0	0
SDS	FinA	EB0911_3B_FinA	fAUC_R	1.17227	0	0	0	0
YPD	FinA	EB0911_3B_FinA	AUC_R	0.876527	0	1	0	0
CFW	YPD	EB0911_3B_YPD	fAUC_R	0.788239	0	1	0	0
CR	YPD	EB0911_3B_YPD	fAUC_R	0.817226	0	1	0	0
DTT	YPD	EB0911_3B_YPD	fAUC_R	0.905458	0	0	0	0
H2O2	YPD	EB0911_3B_YPD	fAUC_R	0.961997	0	0	0	0
NaCl	YPD	EB0911_3B_YPD	fAUC_R	0.747603	0	1	0	0
SDS	YPD	EB0911_3B_YPD	fAUC_R	0.779334	0	1	0	0
YPD	YPD	EB0911_3B_YPD	AUC_R	1.11132	0	0	0	0
CFW	FLZ	EB0911_3H_FLZ	fAUC_R	0.855252	0	1	0	0
CR	FLZ	EB0911_3H_FLZ	fAUC_R	0.356793	0	1	1	0
DTT	FLZ	EB0911_3H_FLZ	fAUC_R	1.15805	1	0	0	0
H2O2	FLZ	EB0911_3H_FLZ	fAUC_R	0.884897	0	0	0	0
NaCl	FLZ	EB0911_3H_FLZ	fAUC_R	0	0	1	1	0
SDS	FLZ	EB0911_3H_FLZ	fAUC_R	0.0302806	0	1	1	0
YPD	FLZ	EB0911_3H_FLZ	AUC_R	0.568675	0	1	0	0
CFW	ANI	EB0911_3H_ANI	fAUC_R	0	0	1	1	0
CR	ANI	EB0911_3H_ANI	fAUC_R	0	0	1	1	0
DTT	ANI	EB0911_3H_ANI	fAUC_R	0.972199	0	0	0	0
H2O2	ANI	EB0911_3H_ANI	fAUC_R	0.776088	0	1	0	0
NaCl	ANI	EB0911_3H_ANI	fAUC_R	1.24686	1	0	0	0
SDS	ANI	EB0911_3H_ANI	fAUC_R	0.0204747	0	1	1	0
YPD	ANI	EB0911_3H_ANI	AUC_R	0.715953	0	1	0	0
CFW	AinF	EB0911_3H_AinF	fAUC_R	0.0158833	0	1	1	0
CR	AinF	EB0911_3H_AinF	fAUC_R	0.0111415	0	1	1	0
DTT	AinF	EB0911_3H_AinF	fAUC_R	1.12759	0	0	0	0
H2O2	AinF	EB0911_3H_AinF	fAUC_R	0.960749	0	0	0	0
NaCl	AinF	EB0911_3H_AinF	fAUC_R	0	0	1	1	0
SDS	AinF	EB0911_3H_AinF	fAUC_R	0.145204	0	1	1	0
YPD	AinF	EB0911_3H_AinF	AUC_R	0.594917	0	1	0	0
CFW	FinA	EB0911_3H_FinA	fAUC_R	0.956729	0	0	0	0
CR	FinA	EB0911_3H_FinA	fAUC_R	0.96406	0	0	0	0
DTT	FinA	EB0911_3H_FinA	fAUC_R	1.10677	1	0	0	0
H2O2	FinA	EB0911_3H_FinA	fAUC_R	0.738451	0	0	0	0
NaCl	FinA	EB0911_3H_FinA	fAUC_R	0	0	1	1	0
SDS	FinA	EB0911_3H_FinA	fAUC_R	0.0222062	0	1	1	0
YPD	FinA	EB0911_3H_FinA	AUC_R	0.444112	0	1	1	0
CFW	FLZ	CST78_4G_FLZ	fAUC_R	0.786633	0	1	0	0
CR	FLZ	CST78_4G_FLZ	fAUC_R	0.723818	0	1	0	0
DTT	FLZ	CST78_4G_FLZ	fAUC_R	1.11304	1	0	0	0
H2O2	FLZ	CST78_4G_FLZ	fAUC_R	0.885013	0	0	0	0
NaCl	FLZ	CST78_4G_FLZ	fAUC_R	0	0	1	1	0
SDS	FLZ	CST78_4G_FLZ	fAUC_R	1.13532	0	0	0	0
YPD	FLZ	CST78_4G_FLZ	AUC_R	0.706664	0	1	0	0
CFW	FinA	CST78_4G_FinA	fAUC_R	0.936708	0	0	0	0
CR	FinA	CST78_4G_FinA	fAUC_R	1.17492	1	0	0	0
DTT	FinA	CST78_4G_FinA	fAUC_R	1.02255	0	0	0	0
H2O2	FinA	CST78_4G_FinA	fAUC_R	0.812011	0	1	0	0
NaCl	FinA	CST78_4G_FinA	fAUC_R	0.000892289	0	1	1	0
SDS	FinA	CST78_4G_FinA	fAUC_R	0.0311586	0	1	1	0
YPD	FinA	CST78_4G_FinA	AUC_R	0.633799	0	1	0	0
CFW	YPD	CST78_4G_YPD	fAUC_R	1.01313	0	0	0	0
CR	YPD	CST78_4G_YPD	fAUC_R	1.01267	0	0	0	0
DTT	YPD	CST78_4G_YPD	fAUC_R	1.05091	0	0	0	0
H2O2	YPD	CST78_4G_YPD	fAUC_R	0.973273	0	0	0	0
NaCl	YPD	CST78_4G_YPD	fAUC_R	0.790497	0	0	0	0
SDS	YPD	CST78_4G_YPD	fAUC_R	0.925928	0	0	0	0
YPD	YPD	CST78_4G_YPD	AUC_R	0.919364	0	0	0	0
CFW	FLZ	M12_5F_FLZ	fAUC_R	0.944868	0	0	0	0
CR	FLZ	M12_5F_FLZ	fAUC_R	1.06115	0	0	0	0
DTT	FLZ	M12_5F_FLZ	fAUC_R	1.02982	0	0	0	0
H2O2	FLZ	M12_5F_FLZ	fAUC_R	0.0470347	0	1	1	0
NaCl	FLZ	M12_5F_FLZ	fAUC_R	0.930971	0	0	0	0
SDS	FLZ	M12_5F_FLZ	fAUC_R	1.10452	0	0	0	0
YPD	FLZ	M12_5F_FLZ	AUC_R	0.910527	0	0	0	0
CFW	ANI	M12_5F_ANI	fAUC_R	0.999187	0	0	0	0
CR	ANI	M12_5F_ANI	fAUC_R	1.12891	1	0	0	0
DTT	ANI	M12_5F_ANI	fAUC_R	0.961391	0	0	0	0
H2O2	ANI	M12_5F_ANI	fAUC_R	0	0	1	1	0
NaCl	ANI	M12_5F_ANI	fAUC_R	0.890112	0	1	0	0
SDS	ANI	M12_5F_ANI	fAUC_R	0.145926	0	1	1	0
YPD	ANI	M12_5F_ANI	AUC_R	0.868585	0	1	0	0
CFW	AinF	M12_5F_AinF	fAUC_R	0.924786	0	0	0	0
CR	AinF	M12_5F_AinF	fAUC_R	1.09178	0	0	0	0
DTT	AinF	M12_5F_AinF	fAUC_R	0.972772	0	0	0	0
H2O2	AinF	M12_5F_AinF	fAUC_R	0.00116333	0	1	1	0
NaCl	AinF	M12_5F_AinF	fAUC_R	0.766858	0	1	0	0
SDS	AinF	M12_5F_AinF	fAUC_R	0.0375044	0	1	1	0
YPD	AinF	M12_5F_AinF	AUC_R	0.790437	0	1	0	0
CFW	FinA	M12_5F_FinA	fAUC_R	0.832666	0	1	0	0
CR	FinA	M12_5F_FinA	fAUC_R	0.719927	0	1	0	0
DTT	FinA	M12_5F_FinA	fAUC_R	0.994281	0	0	0	0
H2O2	FinA	M12_5F_FinA	fAUC_R	0.0171729	0	1	1	0
NaCl	FinA	M12_5F_FinA	fAUC_R	0.84953	0	1	0	0
SDS	FinA	M12_5F_FinA	fAUC_R	1.13406	0	0	0	0
YPD	FinA	M12_5F_FinA	AUC_R	0.888771	0	0	0	0
CFW	YPD	M12_5F_YPD	fAUC_R	0.753883	0	1	0	0
CR	YPD	M12_5F_YPD	fAUC_R	1.05352	0	0	0	0
DTT	YPD	M12_5F_YPD	fAUC_R	0.921776	0	0	0	0
H2O2	YPD	M12_5F_YPD	fAUC_R	0.258119	0	1	1	0
NaCl	YPD	M12_5F_YPD	fAUC_R	0.94547	0	0	0	0
SDS	YPD	M12_5F_YPD	fAUC_R	0.826118	0	1	0	0
YPD	YPD	M12_5F_YPD	AUC_R	1.19419	1	0	0	0
CFW	FLZ	M12_5H_FLZ	fAUC_R	0.973358	0	0	0	0
CR	FLZ	M12_5H_FLZ	fAUC_R	1.01978	0	0	0	0
DTT	FLZ	M12_5H_FLZ	fAUC_R	1.02587	0	0	0	0
H2O2	FLZ	M12_5H_FLZ	fAUC_R	0	0	1	1	0
NaCl	FLZ	M12_5H_FLZ	fAUC_R	0.872621	0	1	0	0
SDS	FLZ	M12_5H_FLZ	fAUC_R	1.15072	1	0	0	0
YPD	FLZ	M12_5H_FLZ	AUC_R	1.00908	0	0	0	0
CFW	ANI	M12_5H_ANI	fAUC_R	0.900624	0	0	0	0
CR	ANI	M12_5H_ANI	fAUC_R	1.07106	0	0	0	0
DTT	ANI	M12_5H_ANI	fAUC_R	1.00688	0	0	0	0
H2O2	ANI	M12_5H_ANI	fAUC_R	0.462204	0	1	1	0
NaCl	ANI	M12_5H_ANI	fAUC_R	0.930981	0	0	0	0
SDS	ANI	M12_5H_ANI	fAUC_R	1.18837	0	0	0	0
YPD	ANI	M12_5H_ANI	AUC_R	0.998926	0	0	0	0
CFW	AinF	M12_5H_AinF	fAUC_R	0.927001	0	0	0	0
CR	AinF	M12_5H_AinF	fAUC_R	0.987783	0	0	0	0
DTT	AinF	M12_5H_AinF	fAUC_R	1.17974	1	0	0	0
H2O2	AinF	M12_5H_AinF	fAUC_R	0	0	1	1	0
NaCl	AinF	M12_5H_AinF	fAUC_R	0.625061	0	1	0	0
SDS	AinF	M12_5H_AinF	fAUC_R	0.849651	0	0	0	0
YPD	AinF	M12_5H_AinF	AUC_R	0.789502	0	1	0	0
CFW	FinA	M12_5H_FinA	fAUC_R	0.809441	0	1	0	0
CR	FinA	M12_5H_FinA	fAUC_R	0.241461	0	1	1	0
DTT	FinA	M12_5H_FinA	fAUC_R	1.06092	0	0	0	0
H2O2	FinA	M12_5H_FinA	fAUC_R	0	0	1	1	0
NaCl	FinA	M12_5H_FinA	fAUC_R	0.86835	0	1	0	0
SDS	FinA	M12_5H_FinA	fAUC_R	0.847431	0	0	0	0
YPD	FinA	M12_5H_FinA	AUC_R	0.89039	0	1	0	0
CFW	FLZ	EF1620_7B_FLZ	fAUC_R	0.865319	0	1	0	0
CR	FLZ	EF1620_7B_FLZ	fAUC_R	0.993488	0	0	0	0
DTT	FLZ	EF1620_7B_FLZ	fAUC_R	0.99499	0	0	0	0
H2O2	FLZ	EF1620_7B_FLZ	fAUC_R	0.966868	0	0	0	0
NaCl	FLZ	EF1620_7B_FLZ	fAUC_R	0.745246	0	1	0	0
SDS	FLZ	EF1620_7B_FLZ	fAUC_R	1.10086	1	0	0	0
YPD	FLZ	EF1620_7B_FLZ	AUC_R	1.0916	0	0	0	0
CFW	ANI	EF1620_7B_ANI	fAUC_R	0.379804	0	1	0	0
CR	ANI	EF1620_7B_ANI	fAUC_R	0.160179	0	0	0	0
DTT	ANI	EF1620_7B_ANI	fAUC_R	1.56774	0	0	0	0
H2O2	ANI	EF1620_7B_ANI	fAUC_R	0.119922	0	1	1	0
NaCl	ANI	EF1620_7B_ANI	fAUC_R	0	0	1	1	0
SDS	ANI	EF1620_7B_ANI	fAUC_R	0.00489173	0	1	1	0
YPD	ANI	EF1620_7B_ANI	AUC_R	0.0785916	0	1	1	0
CFW	AinF	EF1620_7B_AinF	fAUC_R	0	0	1	0	0
CR	AinF	EF1620_7B_AinF	fAUC_R	0.523104	0	0	0	0
DTT	AinF	EF1620_7B_AinF	fAUC_R	1.05005	0	0	0	0
H2O2	AinF	EF1620_7B_AinF	fAUC_R	0	0	1	1	0
NaCl	AinF	EF1620_7B_AinF	fAUC_R	0	0	1	1	0
SDS	AinF	EF1620_7B_AinF	fAUC_R	0	0	1	1	0
YPD	AinF	EF1620_7B_AinF	AUC_R	0.178871	0	1	0	0
CFW	FinA	EF1620_7B_FinA	fAUC_R	0	0	1	1	0
CR	FinA	EF1620_7B_FinA	fAUC_R	0.0259523	0	1	1	0
DTT	FinA	EF1620_7B_FinA	fAUC_R	0.776297	0	0	0	0
H2O2	FinA	EF1620_7B_FinA	fAUC_R	0.0459552	0	1	1	0
NaCl	FinA	EF1620_7B_FinA	fAUC_R	0.130719	0	1	1	0
SDS	FinA	EF1620_7B_FinA	fAUC_R	0.0431188	0	1	1	0
YPD	FinA	EF1620_7B_FinA	AUC_R	0.58443	0	1	0	0
CFW	FLZ	EF1620_7D_FLZ	fAUC_R	0.910207	0	0	0	0
CR	FLZ	EF1620_7D_FLZ	fAUC_R	1.0187	0	0	0	0
DTT	FLZ	EF1620_7D_FLZ	fAUC_R	0.980118	0	0	0	0
H2O2	FLZ	EF1620_7D_FLZ	fAUC_R	0.964274	0	0	0	0
NaCl	FLZ	EF1620_7D_FLZ	fAUC_R	0.677423	0	1	0	0
SDS	FLZ	EF1620_7D_FLZ	fAUC_R	1.14618	1	0	0	0
YPD	FLZ	EF1620_7D_FLZ	AUC_R	1.12024	1	0	0	0
CFW	ANI	EF1620_7D_ANI	fAUC_R	0.842473	0	1	0	0
CR	ANI	EF1620_7D_ANI	fAUC_R	1.00067	0	0	0	0
DTT	ANI	EF1620_7D_ANI	fAUC_R	0.942536	0	0	0	0
H2O2	ANI	EF1620_7D_ANI	fAUC_R	0.924104	0	0	0	0
NaCl	ANI	EF1620_7D_ANI	fAUC_R	0.844339	0	1	0	0
SDS	ANI	EF1620_7D_ANI	fAUC_R	1.12562	1	0	0	0
YPD	ANI	EF1620_7D_ANI	AUC_R	1.19156	1	0	0	0
CFW	ANIFLZ	EF1620_7D_ANIFLZ	fAUC_R	1.00122	0	0	0	0
CR	ANIFLZ	EF1620_7D_ANIFLZ	fAUC_R	1.29352	1	0	0	0
DTT	ANIFLZ	EF1620_7D_ANIFLZ	fAUC_R	0.987243	0	0	0	0
H2O2	ANIFLZ	EF1620_7D_ANIFLZ	fAUC_R	0.863464	0	1	0	0
NaCl	ANIFLZ	EF1620_7D_ANIFLZ	fAUC_R	0	0	1	1	0
SDS	ANIFLZ	EF1620_7D_ANIFLZ	fAUC_R	0.736563	0	0	0	0
YPD	ANIFLZ	EF1620_7D_ANIFLZ	AUC_R	0.689213	0	1	0	0
CFW	AinF	EF1620_7D_AinF	fAUC_R	0.877764	0	1	0	0
CR	AinF	EF1620_7D_AinF	fAUC_R	1.03931	0	0	0	0
DTT	AinF	EF1620_7D_AinF	fAUC_R	0.943724	0	0	0	0
H2O2	AinF	EF1620_7D_AinF	fAUC_R	0.945916	0	0	0	0
NaCl	AinF	EF1620_7D_AinF	fAUC_R	0.751281	0	1	0	0
SDS	AinF	EF1620_7D_AinF	fAUC_R	0.955882	0	0	0	0
YPD	AinF	EF1620_7D_AinF	AUC_R	1.11305	1	0	0	0
CFW	FinA	EF1620_7D_FinA	fAUC_R	0.531686	0	1	0	0
CR	FinA	EF1620_7D_FinA	fAUC_R	0.365581	0	1	1	0
DTT	FinA	EF1620_7D_FinA	fAUC_R	0.965985	0	0	0	0
H2O2	FinA	EF1620_7D_FinA	fAUC_R	0.914698	0	0	0	0
NaCl	FinA	EF1620_7D_FinA	fAUC_R	0.598579	0	1	0	0
SDS	FinA	EF1620_7D_FinA	fAUC_R	1.20134	1	0	0	0
YPD	FinA	EF1620_7D_FinA	AUC_R	1.07111	0	0	0	0
CFW	YPD	EF1620_7D_YPD	fAUC_R	1.02219	0	0	0	0
CR	YPD	EF1620_7D_YPD	fAUC_R	1.07884	0	0	0	0
DTT	YPD	EF1620_7D_YPD	fAUC_R	0.985251	0	0	0	0
H2O2	YPD	EF1620_7D_YPD	fAUC_R	1.02075	0	0	0	0
NaCl	YPD	EF1620_7D_YPD	fAUC_R	0.957223	0	0	0	0
SDS	YPD	EF1620_7D_YPD	fAUC_R	1.23157	1	0	0	0
YPD	YPD	EF1620_7D_YPD	AUC_R	1.12573	0	0	0	0
CFW	ANI	EF1620_7F_ANI	fAUC_R	0.953839	0	0	0	0
CR	ANI	EF1620_7F_ANI	fAUC_R	1.15215	1	0	0	0
DTT	ANI	EF1620_7F_ANI	fAUC_R	0.94282	0	0	0	0
H2O2	ANI	EF1620_7F_ANI	fAUC_R	0.950878	0	0	0	0
NaCl	ANI	EF1620_7F_ANI	fAUC_R	0.852996	0	1	0	0
SDS	ANI	EF1620_7F_ANI	fAUC_R	1.20388	1	0	0	0
YPD	ANI	EF1620_7F_ANI	AUC_R	1.22345	1	0	0	0
CFW	ANIFLZ	EF1620_7F_ANIFLZ	fAUC_R	0.688394	0	1	0	0
CR	ANIFLZ	EF1620_7F_ANIFLZ	fAUC_R	0.776965	0	1	0	0
DTT	ANIFLZ	EF1620_7F_ANIFLZ	fAUC_R	1.00357	0	0	0	0
H2O2	ANIFLZ	EF1620_7F_ANIFLZ	fAUC_R	0.845682	0	1	0	0
NaCl	ANIFLZ	EF1620_7F_ANIFLZ	fAUC_R	0.646628	0	1	0	0
SDS	ANIFLZ	EF1620_7F_ANIFLZ	fAUC_R	0.948788	0	0	0	0
YPD	ANIFLZ	EF1620_7F_ANIFLZ	AUC_R	0.882067	0	0	0	0
CFW	AinF	EF1620_7F_AinF	fAUC_R	0.748302	0	1	0	0
CR	AinF	EF1620_7F_AinF	fAUC_R	0.748432	0	1	0	0
DTT	AinF	EF1620_7F_AinF	fAUC_R	0.936275	0	0	0	0
H2O2	AinF	EF1620_7F_AinF	fAUC_R	0.830303	0	1	0	0
NaCl	AinF	EF1620_7F_AinF	fAUC_R	0.554247	0	1	0	0
SDS	AinF	EF1620_7F_AinF	fAUC_R	1.2263	1	0	0	0
YPD	AinF	EF1620_7F_AinF	AUC_R	0.918546	0	0	0	0
CFW	FLZ	F15_8G_FLZ	fAUC_R	0.848155	0	1	0	0
CR	FLZ	F15_8G_FLZ	fAUC_R	1.11078	1	0	0	0
DTT	FLZ	F15_8G_FLZ	fAUC_R	1.13634	1	0	0	0
H2O2	FLZ	F15_8G_FLZ	fAUC_R	0.88754	0	1	0	0
NaCl	FLZ	F15_8G_FLZ	fAUC_R	0	0	1	1	0
SDS	FLZ	F15_8G_FLZ	fAUC_R	1.01232	0	0	0	0
YPD	FLZ	F15_8G_FLZ	AUC_R	0.859755	0	1	0	0
CFW	FinA	F15_8G_FinA	fAUC_R	0.854203	0	1	0	0
CR	FinA	F15_8G_FinA	fAUC_R	0.998499	0	0	0	0
DTT	FinA	F15_8G_FinA	fAUC_R	1.21753	1	0	0	0
H2O2	FinA	F15_8G_FinA	fAUC_R	0.953865	0	0	0	0
NaCl	FinA	F15_8G_FinA	fAUC_R	0.000511584	0	1	1	0
SDS	FinA	F15_8G_FinA	fAUC_R	0.728469	0	1	0	0
YPD	FinA	F15_8G_FinA	AUC_R	0.576969	0	1	0	0
CFW	YPD	F15_8G_YPD	fAUC_R	0.98965	0	0	0	0
CR	YPD	F15_8G_YPD	fAUC_R	1.12833	0	0	0	0
DTT	YPD	F15_8G_YPD	fAUC_R	1.11432	1	0	0	0
H2O2	YPD	F15_8G_YPD	fAUC_R	1.06359	0	0	0	0
NaCl	YPD	F15_8G_YPD	fAUC_R	0.959422	0	0	0	0
SDS	YPD	F15_8G_YPD	fAUC_R	0.945453	0	0	0	0
YPD	YPD	F15_8G_YPD	AUC_R	0.823178	0	1	0	0
CFW	FLZ	CBS138_9F_FLZ	fAUC_R	0.88585	0	0	0	0
CR	FLZ	CBS138_9F_FLZ	fAUC_R	0.776439	0	1	0	0
DTT	FLZ	CBS138_9F_FLZ	fAUC_R	1.3333	1	0	0	0
H2O2	FLZ	CBS138_9F_FLZ	fAUC_R	0.919516	0	0	0	0
NaCl	FLZ	CBS138_9F_FLZ	fAUC_R	0.780191	0	1	0	0
SDS	FLZ	CBS138_9F_FLZ	fAUC_R	1.26577	1	0	0	0
YPD	FLZ	CBS138_9F_FLZ	AUC_R	0.789186	0	1	0	0
CFW	ANI	CBS138_9F_ANI	fAUC_R	0.0744001	0	1	1	0
CR	ANI	CBS138_9F_ANI	fAUC_R	0.726946	0	1	0	0
DTT	ANI	CBS138_9F_ANI	fAUC_R	1.13425	1	0	0	0
H2O2	ANI	CBS138_9F_ANI	fAUC_R	0.52718	0	0	0	0
NaCl	ANI	CBS138_9F_ANI	fAUC_R	0.00270104	0	1	1	0
SDS	ANI	CBS138_9F_ANI	fAUC_R	0.0519776	0	1	1	0
YPD	ANI	CBS138_9F_ANI	AUC_R	0.631152	0	1	0	0
CFW	AinF	CBS138_9F_AinF	fAUC_R	0.601399	0	1	0	0
CR	AinF	CBS138_9F_AinF	fAUC_R	0.911978	0	0	0	0
DTT	AinF	CBS138_9F_AinF	fAUC_R	1.12315	0	0	0	0
H2O2	AinF	CBS138_9F_AinF	fAUC_R	0.977584	0	0	0	0
NaCl	AinF	CBS138_9F_AinF	fAUC_R	0.00536717	0	1	1	0
SDS	AinF	CBS138_9F_AinF	fAUC_R	0.218626	0	1	1	0
YPD	AinF	CBS138_9F_AinF	AUC_R	0.584537	0	1	0	0
CFW	FinA	CBS138_9F_FinA	fAUC_R	1.11502	0	0	0	0
CR	FinA	CBS138_9F_FinA	fAUC_R	1.01455	0	0	0	0
DTT	FinA	CBS138_9F_FinA	fAUC_R	1.24398	1	0	0	0
H2O2	FinA	CBS138_9F_FinA	fAUC_R	0.663335	0	0	0	0
NaCl	FinA	CBS138_9F_FinA	fAUC_R	0.562203	0	1	0	0
SDS	FinA	CBS138_9F_FinA	fAUC_R	1.04114	0	0	0	0
YPD	FinA	CBS138_9F_FinA	AUC_R	0.610955	0	1	0	0
CFW	YPD	CBS138_9F_YPD	fAUC_R	0.932839	0	0	0	0
CR	YPD	CBS138_9F_YPD	fAUC_R	0.956345	0	0	0	0
DTT	YPD	CBS138_9F_YPD	fAUC_R	1.03238	0	0	0	0
H2O2	YPD	CBS138_9F_YPD	fAUC_R	0.855544	0	0	0	0
NaCl	YPD	CBS138_9F_YPD	fAUC_R	0.931826	0	0	0	0
SDS	YPD	CBS138_9F_YPD	fAUC_R	0.558509	0	1	0	0
YPD	YPD	CBS138_9F_YPD	AUC_R	0.875076	0	1	0	0
CFW	FLZ	CBS138_9H_FLZ	fAUC_R	0.75477	0	1	0	0
CR	FLZ	CBS138_9H_FLZ	fAUC_R	0.89157	0	0	0	0
DTT	FLZ	CBS138_9H_FLZ	fAUC_R	1.35811	1	0	0	0
H2O2	FLZ	CBS138_9H_FLZ	fAUC_R	0.013895	0	1	1	0
NaCl	FLZ	CBS138_9H_FLZ	fAUC_R	0.792087	0	1	0	0
SDS	FLZ	CBS138_9H_FLZ	fAUC_R	1.27484	1	0	0	0
YPD	FLZ	CBS138_9H_FLZ	AUC_R	0.77595	0	1	0	0
CFW	ANI	CBS138_9H_ANI	fAUC_R	0.0184275	0	1	0	0
CR	ANI	CBS138_9H_ANI	fAUC_R	0.486272	0	0	0	0
DTT	ANI	CBS138_9H_ANI	fAUC_R	1.27704	1	0	0	0
H2O2	ANI	CBS138_9H_ANI	fAUC_R	0.508595	0	0	0	0
NaCl	ANI	CBS138_9H_ANI	fAUC_R	0.26247	0	1	1	0
SDS	ANI	CBS138_9H_ANI	fAUC_R	0.526159	0	1	0	0
YPD	ANI	CBS138_9H_ANI	AUC_R	0.798608	0	1	0	0
CFW	AinF	CBS138_9H_AinF	fAUC_R	0.524196	0	1	0	0
CR	AinF	CBS138_9H_AinF	fAUC_R	0.601725	0	1	0	0
DTT	AinF	CBS138_9H_AinF	fAUC_R	1.25489	1	0	0	0
H2O2	AinF	CBS138_9H_AinF	fAUC_R	0.868919	0	0	0	0
NaCl	AinF	CBS138_9H_AinF	fAUC_R	0.279568	0	1	1	0
SDS	AinF	CBS138_9H_AinF	fAUC_R	0.911025	0	0	0	0
YPD	AinF	CBS138_9H_AinF	AUC_R	0.959006	0	0	0	0
CFW	FinA	CBS138_9H_FinA	fAUC_R	1.07129	0	0	0	0
CR	FinA	CBS138_9H_FinA	fAUC_R	1.00514	0	0	0	0
DTT	FinA	CBS138_9H_FinA	fAUC_R	1.10706	1	0	0	0
H2O2	FinA	CBS138_9H_FinA	fAUC_R	1.00078	0	0	0	0
NaCl	FinA	CBS138_9H_FinA	fAUC_R	0.798488	0	1	0	0
SDS	FinA	CBS138_9H_FinA	fAUC_R	1.06657	0	0	0	0
YPD	FinA	CBS138_9H_FinA	AUC_R	0.848319	0	1	0	0
CsA	ANI	BG2_11B_ANI	fAUC_R	0.903686	0	0	0	0
CsA	AinF	BG2_11B_AinF	fAUC_R	1.04268	0	0	0	0
CsA	FLZ	BG2_11B_FLZ	fAUC_R	1.00874	0	0	0	0
CsA	FinA	BG2_11B_FinA	fAUC_R	0.853025	0	0	0	0
CsA	ANI	BG2_11H_ANI	fAUC_R	0.925773	0	0	0	0
CsA	AinF	BG2_11H_AinF	fAUC_R	1.01533	0	0	0	0
CsA	FLZ	BG2_11H_FLZ	fAUC_R	1.00448	0	0	0	0
CsA	FinA	BG2_11H_FinA	fAUC_R	0.245906	0	1	1	0
CsA	ANI	CBS138_9F_ANI	fAUC_R	0.0914964	0	1	1	0
CsA	AinF	CBS138_9F_AinF	fAUC_R	0.102464	0	1	1	0
CsA	FLZ	CBS138_9F_FLZ	fAUC_R	1.23289	1	0	0	0
CsA	FinA	CBS138_9F_FinA	fAUC_R	1.09678	0	0	0	0
CsA	ANI	CBS138_9H_ANI	fAUC_R	0.0831745	0	1	1	0
CsA	AinF	CBS138_9H_AinF	fAUC_R	0.0848367	0	1	1	0
CsA	FLZ	CBS138_9H_FLZ	fAUC_R	0.996348	0	0	0	0
CsA	FinA	CBS138_9H_FinA	fAUC_R	0.812268	0	0	0	0
CsA	ANI	CST34_2A_ANI	fAUC_R	0.574616	0	1	0	0
CsA	ANIFLZ	CST34_2A_ANIFLZ	fAUC_R	0.909644	0	0	0	0
CsA	AinF	CST34_2A_AinF	fAUC_R	0.934662	0	0	0	0
CsA	FLZ	CST34_2A_FLZ	fAUC_R	1.00568	0	0	0	0
CsA	FinA	CST34_2A_FinA	fAUC_R	0.611643	0	1	0	0
CsA	FLZ	CST34_2C_FLZ	fAUC_R	0.963605	0	0	0	0
CsA	FinA	CST34_2C_FinA	fAUC_R	0.985612	0	0	0	0
CsA	ANI	CST34_2G_ANI	fAUC_R	0.754624	0	1	0	0
CsA	ANIFLZ	CST34_2G_ANIFLZ	fAUC_R	1.00884	0	0	0	0
CsA	AinF	CST34_2G_AinF	fAUC_R	0.622603	0	1	0	0
CsA	FLZ	CST78_4G_FLZ	fAUC_R	0.988493	0	0	0	0
CsA	FinA	CST78_4G_FinA	fAUC_R	0.729611	0	1	0	0
CsA	ANI	EB0911_3B_ANI	fAUC_R	0.816991	0	1	0	0
CsA	AinF	EB0911_3B_AinF	fAUC_R	0.846559	0	1	0	0
CsA	FLZ	EB0911_3B_FLZ	fAUC_R	1.10217	0	0	0	0
CsA	FinA	EB0911_3B_FinA	fAUC_R	0.93556	0	0	0	0
CsA	ANI	EB0911_3H_ANI	fAUC_R	0.126294	0	1	1	0
CsA	AinF	EB0911_3H_AinF	fAUC_R	0.973487	0	0	0	0
CsA	FLZ	EB0911_3H_FLZ	fAUC_R	0.893589	0	1	0	0
CsA	FinA	EB0911_3H_FinA	fAUC_R	0.800158	0	1	0	0
CsA	ANI	EF1620_7B_ANI	fAUC_R	0.0507515	0	1	1	0
CsA	AinF	EF1620_7B_AinF	fAUC_R	0.0936093	0	1	1	0
CsA	FLZ	EF1620_7B_FLZ	fAUC_R	1.00083	0	0	0	0
CsA	FinA	EF1620_7B_FinA	fAUC_R	0.0753691	0	1	1	0
CsA	ANI	EF1620_7D_ANI	fAUC_R	0.783243	0	1	0	0
CsA	ANIFLZ	EF1620_7D_ANIFLZ	fAUC_R	0.59047	0	1	0	0
CsA	AinF	EF1620_7D_AinF	fAUC_R	0.846718	0	1	0	0
CsA	FLZ	EF1620_7D_FLZ	fAUC_R	0.983444	0	0	0	0
CsA	FinA	EF1620_7D_FinA	fAUC_R	0.97249	0	0	0	0
CsA	ANI	EF1620_7F_ANI	fAUC_R	0.853738	0	1	0	0
CsA	ANIFLZ	EF1620_7F_ANIFLZ	fAUC_R	0.936818	0	0	0	0
CsA	AinF	EF1620_7F_AinF	fAUC_R	0.886004	0	1	0	0
CsA	FLZ	F15_8G_FLZ	fAUC_R	0.85045	0	1	0	0
CsA	FinA	F15_8G_FinA	fAUC_R	0.383414	0	1	1	0
CsA	ANI	M12_5F_ANI	fAUC_R	0.870079	0	1	0	0
CsA	AinF	M12_5F_AinF	fAUC_R	0.797768	0	0	0	0
CsA	FLZ	M12_5F_FLZ	fAUC_R	0.925058	0	0	0	0
CsA	FinA	M12_5F_FinA	fAUC_R	1.06344	0	0	0	0
CsA	ANI	M12_5H_ANI	fAUC_R	0.992116	0	0	0	0
CsA	AinF	M12_5H_AinF	fAUC_R	0.841974	0	0	0	0
CsA	FLZ	M12_5H_FLZ	fAUC_R	0.986893	0	0	0	0
CsA	FinA	M12_5H_FinA	fAUC_R	0.104584	0	1	1	0
CsA	ANI	P35_10E_ANI	fAUC_R	0.483004	0	1	1	0
CsA	ANIFLZ	P35_10E_ANIFLZ	fAUC_R	1.09371	0	0	0	0
CsA	AinF	P35_10E_AinF	fAUC_R	0.218097	0	1	1	0
CsA	FLZ	P35_10E_FLZ	fAUC_R	0.919446	0	0	0	0
CsA	FinA	P35_10E_FinA	fAUC_R	0.90292	0	0	0	0
CsA	ANI	P35_10G_ANI	fAUC_R	0.84284	0	1	0	0
CsA	ANIFLZ	P35_10G_ANIFLZ	fAUC_R	0.71556	0	1	0	0
CsA	AinF	P35_10G_AinF	fAUC_R	0.925417	0	0	0	0
CsA	FLZ	P35_10G_FLZ	fAUC_R	1.07766	0	0	0	0
CsA	FinA	P35_10G_FinA	fAUC_R	1.09186	0	0	0	0
YPD	Clinical-FLZ	DSY565	AUC_R	0.876318	0	0	0	0
NaCl	Clinical-FLZ	DSY565	fAUC_R	0.634654	0	1	0	0
CFW	Clinical-FLZ	DSY565	fAUC_R	0.951338	0	0	0	0
H2O2	Clinical-FLZ	DSY565	fAUC_R	1.06617	0	0	0	0

## Sheet: Legend
Dataset EV4. Comparison and categorization of trade-off estimates by sample. This table summarizes wether individual samples have significant tradeoffs across different evolutionary conditions and stressors. As tradeoff estimate we considered fAUC_R (stress conditons), its equivalent fOD_R (for CsA) and AUC_R (for YPD). The column 'M_tradeoff' reflects the median tradeoff estimate across techinic…
