# Supplementary material for: Uncovering actionable trade-offs of antifungal resistance in a yeast pathogen
Source: Mol Syst Biol. 2026 Jan 12;22(4):537–62. doi: 10.1038/s44320-025-00185-3 (PMC13046754; doi:10.1038/s44320-025-00185-3)
Supplement: Supplementary file 6 — Dataset EV5 [file 44320_2025_185_MOESM6_ESM.xlsx]

## Sheet: Hoja 1
				OD600												Growth (%)
			flz concentraion	BLANK	Control +	0.5	1	2	4	8	16	32	64	128	256	BLANK	Control +	0.5	1	2	4	8	16	32	64	128	256
Day	Condition	MGC	Sample | column	1	2	3	4	5	6	7	8	9	10	11	12	1	2	3	4	5	6	7	8	9	10	11	12
Day 1	flz	8	CBS138-R1	0.049	1.16	1.23	1.2	1.22	0.933	1.12	0.073	0.063	0.061	0.064	0.071	0	100	106.3	103.6	105.4	79.58	96.4	2.22	1.3	1.07	1.38	2.03
Day 1	flz	8	CBS138-R2	0.048	1.18	1.21	1.1	1.12	1.05	1.14	0.079	0.061	0.062	0.067	0.069	0	100	102.65	92.93	94.7	88.51	96.47	2.67	1.11	1.22	1.65	1.85
Day 1	flz	8	CBS138-R3	0.049	1.05	1.17	1.18	1.16	0.969	1.14	0.087	0.06	0.058	0.067	0.069	0	100	111.99	112.99	110.99	91.91	108.99	3.76	1.05	0.9	1.72	1.98
Day 1	flz	8	CBS138-R4	0.05	1.13	1.17	1.16	1.23	0.993	1.05	0.09	0.064	0.058	0.062	0.071	0	100	103.7	102.78	109.26	87.32	92.6	3.73	1.32	0.73	1.18	1.99
Day 1	flz	8	BG2-R1	0.049	1.16	1.09	1.11	1.25	0.992	1.03	0.392	0.09	0.08	0.086	0.087	0	100	93.7	95.5	108.1	84.88	88.3	30.88	3.68	2.77	3.36	3.47
Day 1	flz	8	BG2-R2	0.05	1.29	1.11	1.16	1.1	0.979	1.23	0.339	0.09	0.078	0.088	0.091	0	100	85.48	89.51	84.67	74.92	95.16	23.29	3.24	2.25	3.03	3.26
Day 1	flz	16	BG2-R3	0.048	1.14	1.28	1.17	1.15	1.1	1.17	0.704	0.154	0.089	0.088	0.089	0	100	112.82	102.75	100.92	96.34	102.75	60.08	9.72	3.72	3.69	3.75
Day 1	flz	16	BG2-R4	0.05	1.21	1.18	1.25	1.1	1.07	1.11	0.684	0.106	0.086	0.089	0.094	0	100	97.41	103.45	90.52	87.93	91.38	54.67	4.85	3.15	3.37	3.8
Day 1	NaCl+flz	1	CBS138-R1	0.051	0.755	0.736	0.65	0.281	0.061	0.056	0.053	0.053	0.054	0.06	0.064	0	100	97.3	85.1	32.72	1.42	0.72	0.28	0.28	0.51	1.35	1.9
Day 1	NaCl+flz	1	CBS138-R2	0.05	0.788	0.702	0.649	0.364	0.074	0.053	0.054	0.053	0.053	0.059	0.067	0	100	88.34	81.16	42.53	3.16	0.33	0.45	0.42	0.43	1.25	2.32
Day 1	NaCl+flz	2	CBS138-R3	0.051	0.725	0.663	0.654	0.427	0.081	0.053	0.052	0.053	0.052	0.058	0.067	0	100	90.81	89.47	55.82	4.49	0.39	0.22	0.31	0.28	1.17	2.48
Day 1	NaCl+flz	1	CBS138-R4	0.052	0.764	0.691	0.641	0.388	0.08	0.055	0.055	0.055	0.052	0.06	0.069	0	100	89.75	82.73	47.21	3.93	0.39	0.49	0.44	-0.01	1.15	2.47
Day 1	NaCl+flz	2	BG2-R1	0.05	0.775	0.582	0.667	0.5	0.157	0.06	0.056	0.058	0.058	0.063	0.071	0	100	73.37	85.1	62.06	14.74	1.37	0.76	1.09	1.13	1.75	2.92
Day 1	NaCl+flz	2	BG2-R2	0.055	0.772	0.649	0.577	0.484	0.158	0.06	0.056	0.056	0.056	0.063	0.071	0	100	82.84	72.8	59.83	14.35	0.68	0.06	0.14	0.13	1.05	2.25
Day 1	NaCl+flz	2	BG2-R3	0.05	0.764	0.627	0.657	0.49	0.144	0.064	0.055	0.057	0.057	0.062	0.067	0	100	80.82	85.02	61.63	13.18	1.92	0.77	0.94	1.02	1.64	2.45
Day 1	NaCl+flz	2	BG2-R4	0.051	0.686	0.59	0.604	0.454	0.112	0.062	0.058	0.058	0.057	0.063	0.068	0	100	84.87	87.08	63.44	9.55	1.73	1.1	1.06	0.84	1.86	2.6
Day 2	flz	16	CBS138-R1	0.049	1.09	1.1	1.11	0.822	0.818	0.899	0.865	0.276	0.106	0.099	0.11	0	100	100.96	101.92	74.25	73.86	81.65	78.38	21.78	5.44	4.75	5.82
Day 2	flz	16	CBS138-R2	0.05	1.07	1.26	1.11	1.09	0.944	1.02	0.862	0.269	0.1	0.097	0.098	0	100	118.63	103.92	101.96	87.65	95.1	79.61	21.47	4.9	4.63	4.73
Day 2	flz	16	CBS138-R3	0.05	1.03	1.25	1.17	1.03	0.844	1.02	0.919	0.123	0.093	0.089	0.108	0	100	122.45	114.29	100	81.02	98.98	88.67	7.43	4.37	4	5.9
Day 2	flz	16	CBS138-R4	0.051	1.01	1.26	1.18	0.991	0.966	0.969	0.959	0.169	0.101	0.097	0.098	0	100	126.08	117.73	98.02	95.41	95.72	94.68	12.28	5.18	4.81	4.88
Day 2	flz	32	BG2-R1	0.048	0.867	1.21	1.15	0.96	1.09	1.08	1.11	0.863	0.395	0.326	0.114	0	100	141.87	134.54	111.35	127.22	126	129.66	99.51	42.39	33.97	8.09
Day 2	flz	128	BG2-R2	0.048	1.13	1.19	1.12	0.994	1.03	1.04	1.14	0.969	0.931	0.816	0.188	0	100	105.55	99.08	87.43	90.76	91.68	100.92	85.12	81.61	70.98	12.93
Day 2	flz	128	BG2-R3	0.049	0.944	1.1	1.17	0.894	0.963	0.924	1.03	1.08	0.943	1.02	0.096	0	100	117.43	125.25	94.41	102.12	97.77	109.61	115.19	99.89	108.49	5.22
Day 2	flz	64	BG2-R4	0.048	1.1	1.13	1.15	0.864	0.911	0.998	0.964	1.06	0.988	0.303	0.081	0	100	102.85	104.75	77.57	82.03	90.3	87.07	96.2	89.35	24.24	3.15
Day 2	NaCl+flz	4	CBS138-R1	0.048	0.803	0.795	0.78	0.715	0.686	0.344	0.065	0.063	0.063	0.068	0.076	0	100	98.94	96.95	88.34	84.5	39.2	2.28	1.96	1.96	2.61	3.71
Day 2	NaCl+flz	4	CBS138-R2	0.048	0.747	0.76	0.709	0.712	0.647	0.378	0.064	0.058	0.058	0.062	0.071	0	100	101.86	94.56	94.99	85.69	47.21	2.33	1.46	1.47	1.93	3.23
Day 2	NaCl+flz	8	CBS138-R3	0.047	0.786	0.757	0.73	0.733	0.699	0.495	0.094	0.063	0.06	0.07	0.067	0	100	96.08	92.43	92.83	88.23	60.64	6.42	2.16	1.84	3.12	2.81
Day 2	NaCl+flz	4	CBS138-R4	0.053	0.761	0.748	0.722	0.702	0.649	0.351	0.073	0.061	0.057	0.061	0.068	0	100	98.17	94.5	91.67	84.19	42.13	2.91	1.24	0.65	1.21	2.22
Day 2	NaCl+flz	8	BG2-R1	0.047	0.737	0.749	0.731	0.705	0.596	0.441	0.195	0.088	0.077	0.078	0.084	0	100	101.74	99.13	95.36	79.57	57.11	21.46	5.96	4.29	4.54	5.33
Day 2	NaCl+flz	8	BG2-R2	0.049	0.769	0.751	0.731	0.695	0.632	0.623	0.217	0.088	0.092	0.081	0.081	0	100	97.5	94.72	89.73	80.98	79.73	23.35	5.42	6.04	4.53	4.5
Day 2	NaCl+flz	8	BG2-R3	0.048	0.742	0.725	0.713	0.699	0.598	0.43	0.145	0.087	0.078	0.087	0.097	0	100	97.55	95.82	93.81	79.26	55.06	14.01	5.7	4.31	5.6	7.16
Day 2	NaCl+flz	4	BG2-R4	0.049	0.707	0.637	0.651	0.632	0.527	0.306	0.114	0.083	0.084	0.089	0.084	0	100	89.37	91.5	88.61	72.67	39.1	9.95	5.24	5.44	6.15	5.35
Day 3	flz	64	CBS138-R1	0.049	1.1	1.09	1.05	1.18	1.02	1.03	0.963	0.92	0.87	0.476	0.124	0	100	99.05	95.24	107.61	92.39	93.34	86.97	82.88	78.13	40.66	7.18
Day 3	flz	64	CBS138-R2	0.048	1.07	1.08	1.07	1.05	1.23	1.11	1.03	1.02	0.976	0.485	0.144	0	100	100.98	100	98.04	115.66	103.92	96.08	95.11	90.8	42.74	9.36
Day 3	flz	32	CBS138-R3	0.048	1.2	1.12	1.12	1.09	1.15	1.14	1.04	0.931	0.389	0.146	0.082	0	100	93.06	93.06	90.45	95.66	94.79	86.11	76.65	29.61	8.51	2.99
Day 3	flz	32	CBS138-R4	0.05	1.15	1.13	1.11	1.11	1.03	1.02	0.966	0.881	0.235	0.091	0.077	0	100	98.18	96.36	96.36	89.09	88.18	83.27	75.54	16.81	3.71	2.44
Day 3	flz	128	BG2-R1	0.049	1.16	1.2	1.21	1.18	1.27	1.21	1.07	0.96	1.08	0.979	0.101	0	100	103.6	104.5	101.8	109.9	104.5	91.9	82	92.8	83.71	4.68
Day 3	flz	256	BG2-R2	0.05	1.07	0.997	0.957	0.792	1.12	1.04	0.993	0.935	1.01	0.944	0.985	0	100	92.84	88.92	72.74	104.9	97.06	92.45	86.76	94.12	87.65	91.67
Day 3	flz	256	BG2-R3	0.049	1.13	1.04	1.03	0.973	1.14	1.05	0.922	0.892	0.918	0.896	0.708	0	100	91.67	90.75	85.47	100.93	92.6	80.75	77.98	80.38	78.35	60.95
Day 3	flz	128	BG2-R4	0.05	0.985	1.01	1.03	1.06	1.2	1.16	1.03	0.889	0.768	0.996	0.165	0	100	102.67	104.81	108.02	122.99	118.72	104.81	89.73	76.79	101.18	12.3
Day 3	NaCl+flz	2	CBS138-R1	0.05	0.854	0.809	0.767	0.484	0.104	0.062	0.061	0.058	0.059	0.064	0.066	0	100	94.4	89.18	53.96	6.68	1.41	1.27	0.93	1.05	1.65	1.92
Day 3	NaCl+flz	2	CBS138-R2	0.05	0.827	0.802	0.787	0.464	0.1	0.057	0.056	0.056	0.056	0.061	0.069	0	100	96.78	94.86	53.31	6.43	0.96	0.86	0.87	0.86	1.45	2.48
Day 3	NaCl+flz	2	CBS138-R3	0.05	0.832	0.788	0.624	0.458	0.148	0.063	0.054	0.054	0.054	0.06	0.066	0	100	94.38	73.41	52.19	12.57	1.66	0.49	0.49	0.51	1.35	2.06
Day 3	NaCl+flz	1	CBS138-R4	0.051	0.826	0.786	0.537	0.314	0.101	0.055	0.055	0.055	0.053	0.058	0.069	0	100	94.84	62.73	33.98	6.51	0.54	0.52	0.61	0.32	0.93	2.41
Day 3	NaCl+flz	4	BG2-R1	0.051	0.699	0.68	0.946	0.755	0.584	0.254	0.07	0.066	0.062	0.069	0.074	0	100	97.07	138.12	108.64	82.25	31.32	2.87	2.24	1.71	2.75	3.58
Day 3	NaCl+flz	4	BG2-R2	0.049	0.792	0.795	0.72	0.828	0.673	0.344	0.066	0.061	0.062	0.068	0.103	0	100	100.4	90.31	104.85	83.98	39.7	2.25	1.59	1.76	2.57	7.27
Day 3	NaCl+flz	4	BG2-R3	0.049	0.816	0.719	0.76	0.722	0.571	0.194	0.067	0.065	0.064	0.066	0.07	0	100	87.35	92.7	87.75	68.06	18.92	2.33	2.15	1.98	2.19	2.74
Day 3	NaCl+flz	4	BG2-R4	0.052	0.75	0.741	0.677	0.645	0.496	0.171	0.074	0.071	0.068	0.075	0.08	0	100	98.71	89.54	84.96	63.62	17.07	3.19	2.68	2.36	3.27	3.97
Day 4	flz	256	CBS138-R1	0.072	1.01	1.02	1.01	1.01	0.969	0.917	0.924	0.95	0.821	0.848	0.558	0	100	101.07	100	100	95.63	90.08	90.83	93.6	79.84	82.72	51.8
Day 4	flz	128	CBS138-R2	0.072	1.1	1.02	1.07	1.05	0.984	1.03	0.981	0.95	1.01	0.817	0.345	0	100	92.22	97.08	95.14	88.72	93.19	88.43	85.41	91.25	72.47	26.56
Day 4	flz	128	CBS138-R3	0.176	1.05	1.02	1.03	1.05	1.02	1.02	0.926	0.814	0.842	0.917	0.377	0	100	96.57	97.71	100	96.57	96.57	85.81	73	76.2	84.78	23
Day 4	flz	128	CBS138-R4	0.174	1.11	1.11	1.09	1.1	1.07	1.1	1	0.925	0.853	0.899	0.321	0	100	100	97.86	98.93	95.73	98.93	88.25	80.24	72.54	77.46	15.71
Day 4	flz	256	BG2-R1	0.098	1.16	1.13	1.12	1.11	1.12	1.16	1.07	0.907	0.9	1.08	0.671	0	100	97.17	96.23	95.29	96.23	100	91.52	76.17	75.51	92.47	53.95
Day 4	flz	128	BG2-R2	0.09	1.12	1.09	1.09	1.12	1.04	1.08	1.11	1.03	0.989	1.03	0.405	0	100	97.09	97.09	100	92.24	96.12	99.03	91.26	87.29	91.26	30.6
Day 4	flz	256	BG2-R3	0.067	1.09	1.13	1.05	1.1	1.05	1.05	0.952	0.945	0.993	1.11	1.04	0	100	103.91	96.09	100.98	96.09	96.09	86.51	85.82	90.52	101.96	95.11
Day 4	flz	256	BG2-R4	0.05	1.15	1.14	1.14	1.15	1.1	1.08	0.887	0.94	0.954	0.98	0.767	0	100	99.09	99.09	100	95.45	93.64	76.09	80.91	82.18	84.55	65.18
Day 4	NaCl+flz	4	CBS138-R1	0.049	0.886	0.898	0.885	0.792	0.651	0.399	0.136	0.077	0.063	0.069	0.073	0	100	101.43	99.88	88.77	71.91	41.8	10.36	3.29	1.69	2.4	2.88
Day 4	NaCl+flz	4	CBS138-R2	0.05	0.911	0.812	0.846	0.835	0.653	0.391	0.073	0.061	0.06	0.064	0.072	0	100	88.5	92.45	91.17	70.03	39.61	2.61	1.3	1.2	1.65	2.5
Day 4	NaCl+flz	4	CBS138-R3	0.05	0.857	0.832	0.806	0.737	0.63	0.342	0.097	0.059	0.059	0.062	0.068	0	100	96.9	93.68	85.14	71.89	36.22	5.91	1.1	1.16	1.52	2.29
Day 4	NaCl+flz	2	CBS138-R4	0.051	0.878	0.793	0.832	0.672	0.386	0.134	0.06	0.06	0.059	0.062	0.072	0	100	89.73	94.44	75.1	40.53	10.07	1.08	1.16	0.95	1.31	2.51
Day 4	NaCl+flz	4	BG2-R1	0.05	0.751	0.754	0.744	0.732	0.589	0.362	0.086	0.074	0.07	0.074	0.083	0	100	100.43	99	97.29	76.89	44.5	5.08	3.37	2.85	3.38	4.72
Day 4	NaCl+flz	4	BG2-R2	0.051	0.775	0.729	0.711	0.696	0.516	0.312	0.091	0.067	0.065	0.071	0.079	0	100	93.65	91.17	89.1	64.25	36.09	5.58	2.22	1.93	2.77	3.93
Day 4	NaCl+flz	4	BG2-R3	0.049	0.672	0.709	0.701	0.65	0.48	0.243	0.068	0.062	0.064	0.069	0.073	0	100	105.94	104.65	96.47	69.18	31.14	3.07	2.09	2.34	3.18	3.87
Day 4	NaCl+flz	4	BG2-R4	0.05	0.809	0.752	0.759	0.674	0.584	0.264	0.086	0.075	0.068	0.078	0.082	0	100	92.49	93.41	82.21	70.34	28.17	4.74	3.3	2.31	3.59	4.22
Final eval	flz	128	CBS138-R1	0.05	1.35	1.25	1.19	1.19	1.09	1.11	1.06	0.98	0.899	0.711	0.065	0	100	92.31	87.69	87.69	80	81.54	77.69	71.54	65.31	50.85	1.18
Final eval	flz	256	CBS138-R2	0.051	0.97	0.966	0.852	0.929	1.03	0.838	0.819	0.898	0.936	1.18	0.57	0	100	99.56	87.16	95.54	106.53	85.63	83.56	92.16	96.3	122.86	56.46
Final eval	flz	256	CBS138-R3	0.054	1.16	1.25	1.14	1.22	1.09	0.936	0.994	0.823	0.793	0.729	0.611	0	100	108.13	98.19	105.42	93.67	79.75	85	69.54	66.83	61.04	50.37
Final eval	flz	128	CBS138-R4	0.052	0.954	0.924	0.928	0.966	0.959	0.952	0.93	0.944	0.924	0.563	0.073	0	100	96.67	97.12	101.33	100.55	99.78	97.34	98.89	96.67	56.66	2.37
Final eval	flz	256	BG2-R1	0.051	1.04	1.03	1.13	1.22	1.04	1.05	0.99	1	1.01	0.956	0.717	0	100	98.99	109.1	118.19	100	101.01	94.95	95.96	96.97	91.51	67.35
Final eval	flz	256	BG2-R2	0.052	1.12	1.16	1.3	1.37	1.14	1.08	1	1.02	1.03	0.931	0.874	0	100	103.74	116.85	123.4	101.87	96.26	88.77	90.64	91.58	82.31	76.97
Final eval	flz	256	BG2-R3	0.05	1.03	1.07	1.07	1.07	1.08	1.09	1.07	1.1	1.03	1.04	0.883	0	100	104.08	104.08	104.08	105.1	106.12	104.08	107.14	100	101.02	85
Final eval	flz	256	BG2-R4	0.051	1.09	1.04	1.03	1.1	1.04	1.08	0.935	0.981	0.93	0.878	0.588	0	100	95.19	94.22	100.96	95.19	99.04	85.08	89.51	84.6	79.59	51.68
Final eval	NaCl+flz	16	CBS138-R1	0.051	1.13	1.11	1.19	1.14	1.23	1.37	0.981	0.281	0.063	0.061	0.067	0	100	98.15	105.56	100.93	109.27	122.24	86.19	21.34	1.13	0.96	1.52
Final eval	NaCl+flz	8	CBS138-R2	0.051	1.12	1.15	1.15	1.1	1.15	1.01	0.091	0.073	0.063	0.063	0.075	0	100	102.81	102.81	98.13	102.81	89.71	3.77	2.07	1.11	1.1	2.27
Final eval	NaCl+flz	16	CBS138-R3	0.056	1.15	1.19	1.16	1.17	1.21	1.12	1.02	0.364	0.055	0.06	0.069	0	100	103.65	100.91	101.83	105.48	97.26	88.12	28.18	-0.1	0.37	1.19
Final eval	NaCl+flz	8	CBS138-R4	0.053	1.31	1.35	1.33	1.22	1.15	1.3	0.077	0.097	0.061	0.059	0.069	0	100	103.18	101.59	92.84	87.27	99.2	1.9	3.46	0.61	0.48	1.24
Final eval	NaCl+flz	8	BG2-R1	0.051	1.29	1.41	1.43	1.27	1.29	1.28	0.399	0.094	0.194	0.125	0.096	0	100	109.69	111.3	98.39	100	99.19	28.07	3.44	11.52	5.95	3.63
Final eval	NaCl+flz	8	BG2-R2	0.052	1.39	1.33	1.4	1.35	1.34	1.31	0.095	0.083	0.062	0.082	0.112	0	100	95.52	100.75	97.01	96.26	94.02	3.24	2.29	0.72	2.25	4.48
Final eval	NaCl+flz	8	BG2-R3	0.051	1.25	1.43	1.38	1.34	1.35	1.22	0.307	0.088	0.216	0.088	0.099	0	100	115.02	110.84	107.51	108.34	97.5	21.34	3.1	13.75	3.09	4
Final eval	NaCl+flz	8	BG2-R4	0.052	1.36	1.29	1.37	1.35	1.35	1.23	0.283	0.137	0.101	0.141	0.122	0	100	94.65	100.76	99.24	99.24	90.06	17.67	6.51	3.75	6.81	5.36
Dataset EV5. Adaptability assay results for Fluconazole (flz) with and without NaCl. This table presents the growth data, measured as OD600 and percentage growth, for each sample and its replicates over the course of the experiment. The Maximum Growth Concentration (MGC) is also provided for each sample, on specific days (1, 2, 3, 4, and final evaluation) and under both tested condition (fluconaz…

## Sheet: Legend
Dataset EV5. Results of the adaptability assay with fluconazole (FLZ), with and without NaCl. This dataset summarizes growth measurements, reported as OD600 values and percentage growth, for each sample and its replicates throughout the experiment. The Maximum Growth Concentration (MGC) is indicated for each sample at defined time points (days 1, 2, 3, 4, and the final evaluation) under both test…
