# Supplementary material for: Uncovering actionable trade-offs of antifungal resistance in a yeast pathogen
Source: Mol Syst Biol. 2026 Jan 12;22(4):537–62. doi: 10.1038/s44320-025-00185-3 (PMC13046754; doi:10.1038/s44320-025-00185-3)
Supplement: Supplementary file 7 — Source data Fig. 2 [file 44320_2025_185_MOESM7_ESM.zip]

Archive with 7 entries (6 files):
- SD_figure_2/
- SD_figure_2/Fig2E.xlsx
- SD_figure_2/Fig2C.xlsx
- SD_figure_2/Fig2F.xlsx
- SD_figure_2/Fig2A.xlsx
- SD_figure_2/Fig2B.xlsx
- SD_figure_2/Fig2D.xlsx
