# Supplementary material for: Uncovering actionable trade-offs of antifungal resistance in a yeast pathogen
Source: Mol Syst Biol. 2026 Jan 12;22(4):537–62. doi: 10.1038/s44320-025-00185-3 (PMC13046754; doi:10.1038/s44320-025-00185-3)
Supplement: Supplementary file 7 — Source data Fig. 2 [file 44320_2025_185_MOESM7_ESM.zip › SD_figure_2/Fig2E.xlsx]

## Sheet: Hoja 1
condition	ANI	ANIFLZ	AinF	FLZ	FinA	YPD	type
All	1	1	1	0.9375	1	0.666667	Ratio_trade-off
All	0.466667	0.666667	0.533333	0.5	0.6875	0.111111	Ratio_severe-trade-off
