# Supplementary material for: Uncovering actionable trade-offs of antifungal resistance in a yeast pathogen
Source: Mol Syst Biol. 2026 Jan 12;22(4):537–62. doi: 10.1038/s44320-025-00185-3 (PMC13046754; doi:10.1038/s44320-025-00185-3)
Supplement: Supplementary file 7 — Source data Fig. 2 [file 44320_2025_185_MOESM7_ESM.zip › SD_figure_2/Fig2C.xlsx]

## Sheet: Sheet1
Strains	Treatment	condition	M_AUC_R
10E-FLZ	FLZ	YPD	0.949853
10E-FLZ	FLZ	YPD	0.946367
10E-ANI	ANI	YPD	0.997343
10E-ANI	ANI	YPD	0.979555
10E-ANIFLZ	ANIFLZ	YPD	0.561693
10E-ANIFLZ	ANIFLZ	YPD	0.541893
10E-AinF	AinF	YPD	0.784379
10E-AinF	AinF	YPD	0.763669
10E-FinA	FinA	YPD	0.841729
10E-FinA	FinA	YPD	0.819737
10E-YPD	YPD	YPD	1.03477
10E-YPD	YPD	YPD	0.96261
10G-FLZ	FLZ	YPD	0.962211
10G-FLZ	FLZ	YPD	0.961303
10G-ANI	ANI	YPD	0.897813
10G-ANI	ANI	YPD	0.958001
10G-ANIFLZ	ANIFLZ	YPD	0.604661
10G-ANIFLZ	ANIFLZ	YPD	0.576058
10G-AinF	AinF	YPD	0.79283
10G-AinF	AinF	YPD	0.838203
10G-FinA	FinA	YPD	0.758225
10G-FinA	FinA	YPD	0.732237
11B-FLZ	FLZ	YPD	0.678991
11B-FLZ	FLZ	YPD	0.662618
11B-ANI	ANI	YPD	0.82495
11B-ANI	ANI	YPD	0.760082
11B-AinF	AinF	YPD	0.75052
11B-AinF	AinF	YPD	0.7288
11B-FinA	FinA	YPD	0.393505
11B-FinA	FinA	YPD	0.486024
11B-YPD	YPD	YPD	1.02033
11B-YPD	YPD	YPD	0.982178
11H-FLZ	FLZ	YPD	0.676267
11H-FLZ	FLZ	YPD	0.606886
11H-ANI	ANI	YPD	0.836614
11H-ANI	ANI	YPD	0.827119
11H-AinF	AinF	YPD	0.730729
11H-AinF	AinF	YPD	0.703228
11H-FinA	FinA	YPD	0.248819
11H-FinA	FinA	YPD	0.402859
2A-FLZ	FLZ	YPD	0.793595
2A-FLZ	FLZ	YPD	0.853485
2A-ANI	ANI	YPD	0.725148
2A-ANI	ANI	YPD	0.755905
2A-ANIFLZ	ANIFLZ	YPD	0.611297
2A-ANIFLZ	ANIFLZ	YPD	0.600968
2A-AinF	AinF	YPD	0.748448
2A-AinF	AinF	YPD	0.750678
2A-FinA	FinA	YPD	0.556736
2A-FinA	FinA	YPD	0.544439
2A-YPD	YPD	YPD	0.981704
2A-YPD	YPD	YPD	1.02937
2C-FLZ	FLZ	YPD	0.818992
2C-FLZ	FLZ	YPD	0.819651
2C-FinA	FinA	YPD	0.753563
2C-FinA	FinA	YPD	0.768751
2G-ANI	ANI	YPD	0.85647
2G-ANI	ANI	YPD	0.900956
2G-ANIFLZ	ANIFLZ	YPD	0.803033
2G-ANIFLZ	ANIFLZ	YPD	0.808525
2G-AinF	AinF	YPD	0.718113
2G-AinF	AinF	YPD	0.757612
3B-FLZ	FLZ	YPD	0.895845
3B-FLZ	FLZ	YPD	0.889562
3B-ANI	ANI	YPD	0.965359
3B-ANI	ANI	YPD	1.01113
3B-AinF	AinF	YPD	0.88151
3B-AinF	AinF	YPD	0.963679
3B-FinA	FinA	YPD	0.859845
3B-FinA	FinA	YPD	0.849409
3B-YPD	YPD	YPD	1.18054
3B-YPD	YPD	YPD	1.12086
3H-FLZ	FLZ	YPD	0.585942
3H-FLZ	FLZ	YPD	0.700839
3H-ANI	ANI	YPD	0.713937
3H-ANI	ANI	YPD	0.750154
3H-AinF	AinF	YPD	0.648266
3H-AinF	AinF	YPD	0.734231
3H-FinA	FinA	YPD	0.484481
3H-FinA	FinA	YPD	0.585657
4G-FLZ	FLZ	YPD	0.742815
4G-FLZ	FLZ	YPD	0.695231
4G-FinA	FinA	YPD	0.635083
4G-FinA	FinA	YPD	0.662313
4G-YPD	YPD	YPD	1.02101
4G-YPD	YPD	YPD	0.965918
5F-FLZ	FLZ	YPD	0.850881
5F-FLZ	FLZ	YPD	0.936397
5F-ANI	ANI	YPD	0.882504
5F-ANI	ANI	YPD	0.931971
5F-AinF	AinF	YPD	0.781248
5F-AinF	AinF	YPD	0.808595
5F-FinA	FinA	YPD	0.911128
5F-FinA	FinA	YPD	0.97809
5F-YPD	YPD	YPD	1.13
5F-YPD	YPD	YPD	1.0718
5H-FLZ	FLZ	YPD	1.00456
5H-FLZ	FLZ	YPD	1.04877
5H-ANI	ANI	YPD	0.992586
5H-ANI	ANI	YPD	1.01147
5H-AinF	AinF	YPD	0.779457
5H-AinF	AinF	YPD	0.83709
5H-FinA	FinA	YPD	0.903523
5H-FinA	FinA	YPD	0.96263
7B-FLZ	FLZ	YPD	1.09941
7B-FLZ	FLZ	YPD	1.03899
7B-ANI	ANI	YPD	0.0374013
7B-ANI	ANI	YPD	0.00805792
7B-AinF	AinF	YPD	0.003781
7B-AinF	AinF	YPD	0.0173171
7B-FinA	FinA	YPD	0.594513
7B-FinA	FinA	YPD	0.643831
7D-FLZ	FLZ	YPD	1.11227
7D-FLZ	FLZ	YPD	1.07088
7D-ANI	ANI	YPD	1.21082
7D-ANI	ANI	YPD	1.15724
7D-ANIFLZ	ANIFLZ	YPD	0.69194
7D-ANIFLZ	ANIFLZ	YPD	0.690543
7D-AinF	AinF	YPD	1.1388
7D-AinF	AinF	YPD	1.06976
7D-FinA	FinA	YPD	1.07282
7D-FinA	FinA	YPD	1.10542
7D-YPD	YPD	YPD	1.04363
7D-YPD	YPD	YPD	1.04522
7F-ANI	ANI	YPD	1.24208
7F-ANI	ANI	YPD	1.16987
7F-ANIFLZ	ANIFLZ	YPD	0.851675
7F-ANIFLZ	ANIFLZ	YPD	0.856769
7F-AinF	AinF	YPD	0.949729
7F-AinF	AinF	YPD	0.928798
8G-FLZ	FLZ	YPD	0.864734
8G-FLZ	FLZ	YPD	0.85571
8G-FinA	FinA	YPD	0.601699
8G-FinA	FinA	YPD	0.628326
8G-YPD	YPD	YPD	0.869762
8G-YPD	YPD	YPD	0.867574
9F-FLZ	FLZ	YPD	0.842675
9F-FLZ	FLZ	YPD	0.838123
9F-ANI	ANI	YPD	0.629398
9F-ANI	ANI	YPD	0.660376
9F-AinF	AinF	YPD	0.564046
9F-AinF	AinF	YPD	0.611056
9F-FinA	FinA	YPD	0.649281
9F-FinA	FinA	YPD	0.614731
9F-YPD	YPD	YPD	0.995551
9F-YPD	YPD	YPD	0.940158
9H-FLZ	FLZ	YPD	0.761771
9H-FLZ	FLZ	YPD	0.795939
9H-ANI	ANI	YPD	0.747667
9H-ANI	ANI	YPD	0.841794
9H-AinF	AinF	YPD	0.947582
9H-AinF	AinF	YPD	0.988595
9H-FinA	FinA	YPD	0.833298
9H-FinA	FinA	YPD	0.889666
