# Supplementary material for: Uncovering actionable trade-offs of antifungal resistance in a yeast pathogen
Source: Mol Syst Biol. 2026 Jan 12;22(4):537–62. doi: 10.1038/s44320-025-00185-3 (PMC13046754; doi:10.1038/s44320-025-00185-3)
Supplement: Supplementary file 7 — Source data Fig. 2 [file 44320_2025_185_MOESM7_ESM.zip › SD_figure_2/Fig2F.xlsx]

## Sheet: datos_pivotados_histograma_trad
Treatment	Strains	CFW	CR	DTT	H2O2	NaCl	SDS	YPD	sum
FLZ	P35_10E_FLZ	0	0	1	0	0	0	0	1
ANI	P35_10E_ANI	1	1	1	0	0	0	0	3
ANIFLZ	P35_10E_ANIFLZ	0	0	1	1	1	1	1	5
AinF	P35_10E_AinF	1	1	1	0	1	1	1	6
FinA	P35_10E_FinA	0	0	0	0	0	1	0	1
FLZ	P35_10G_FLZ	0	0	0	0	0	0	0	0
ANI	P35_10G_ANI	0	1	0	0	1	0	0	2
ANIFLZ	P35_10G_ANIFLZ	1	1	1	0	0	0	1	4
AinF	P35_10G_AinF	0	1	0	0	1	0	1	3
FinA	P35_10G_FinA	0	0	0	0	0	0	1	1
FLZ	BG2_11B_FLZ	1	1	1	0	1	0	1	5
ANI	BG2_11B_ANI	0	0	1	0	1	1	1	4
AinF	BG2_11B_AinF	0	1	1	0	1	1	1	5
FinA	BG2_11B_FinA	1	0	1	1	1	0	1	5
FLZ	BG2_11H_FLZ	1	0	1	0	1	0	1	4
ANI	BG2_11H_ANI	0	0	1	0	1	1	1	4
AinF	BG2_11H_AinF	0	1	1	0	1	1	1	5
FinA	BG2_11H_FinA	1	1	1	0	1	0	1	5
FLZ	CST34_2A_FLZ	0	0	1	0	1	0	1	3
ANI	CST34_2A_ANI	0	0	1	1	1	0	1	4
ANIFLZ	CST34_2A_ANIFLZ	1	1	1	1	1	1	1	7
AinF	CST34_2A_AinF	1	1	1	0	1	1	1	6
FinA	CST34_2A_FinA	1	1	1	0	1	0	1	5
FLZ	CST34_2C_FLZ	0	0	1	0	1	1	1	4
FinA	CST34_2C_FinA	1	1	0	1	0	0	1	4
ANI	CST34_2G_ANI	1	0	1	0	0	0	1	3
ANIFLZ	CST34_2G_ANIFLZ	0	1	1	0	0	0	1	3
AinF	CST34_2G_AinF	1	0	1	0	1	0	1	4
FLZ	EB0911_3B_FLZ	0	0	0	0	1	0	1	2
ANI	EB0911_3B_ANI	0	0	0	1	1	0	0	2
AinF	EB0911_3B_AinF	0	0	0	1	1	1	0	3
FinA	EB0911_3B_FinA	0	1	0	0	1	0	1	3
FLZ	EB0911_3H_FLZ	1	1	1	0	1	1	1	6
ANI	EB0911_3H_ANI	1	1	0	1	1	1	1	6
AinF	EB0911_3H_AinF	1	1	0	0	1	1	1	5
FinA	EB0911_3H_FinA	0	0	0	0	1	1	1	3
FLZ	CST78_4G_FLZ	1	1	1	0	1	0	1	5
FinA	CST78_4G_FinA	0	1	0	1	1	1	1	5
FLZ	M12_5F_FLZ	0	0	0	1	0	0	0	1
ANI	M12_5F_ANI	0	0	0	1	1	1	1	4
AinF	M12_5F_AinF	0	0	0	1	1	1	1	4
FinA	M12_5F_FinA	0	1	0	1	1	0	0	3
FLZ	M12_5H_FLZ	0	0	0	1	1	1	0	3
ANI	M12_5H_ANI	0	0	0	1	0	0	0	1
AinF	M12_5H_AinF	0	0	1	1	1	0	1	4
FinA	M12_5H_FinA	1	1	0	1	1	0	0	4
FLZ	EF1620_7B_FLZ	1	0	0	0	1	1	0	3
ANI	EF1620_7B_ANI	0	0	0	1	1	1	1	4
AinF	EF1620_7B_AinF	0	0	0	1	1	1	0	3
FinA	EF1620_7B_FinA	1	1	0	1	1	1	1	6
FLZ	EF1620_7D_FLZ	0	0	0	0	1	1	1	3
ANI	EF1620_7D_ANI	1	0	0	0	1	1	1	4
ANIFLZ	EF1620_7D_ANIFLZ	0	1	0	1	1	0	1	4
AinF	EF1620_7D_AinF	1	0	0	0	1	0	1	3
FinA	EF1620_7D_FinA	1	1	0	0	1	0	0	3
ANI	EF1620_7F_ANI	0	1	0	0	1	1	1	4
ANIFLZ	EF1620_7F_ANIFLZ	1	1	0	1	1	0	0	4
AinF	EF1620_7F_AinF	1	0	0	1	1	1	0	4
FLZ	F15_8G_FLZ	1	0	1	1	1	0	1	5
FinA	F15_8G_FinA	0	0	1	0	1	1	1	4
FLZ	CBS138_9F_FLZ	0	0	1	0	0	1	1	3
ANI	CBS138_9F_ANI	1	1	1	0	1	1	1	6
AinF	CBS138_9F_AinF	1	0	0	0	1	1	1	4
FinA	CBS138_9F_FinA	0	0	1	0	1	0	1	3
FLZ	CBS138_9H_FLZ	0	0	1	1	1	0	1	4
ANI	CBS138_9H_ANI	0	0	1	0	1	0	1	3
AinF	CBS138_9H_AinF	1	1	1	0	1	0	0	4
FinA	CBS138_9H_FinA	0	0	1	0	1	0	1	3
