# Supplementary material for: Uncovering actionable trade-offs of antifungal resistance in a yeast pathogen
Source: Mol Syst Biol. 2026 Jan 12;22(4):537–62. doi: 10.1038/s44320-025-00185-3 (PMC13046754; doi:10.1038/s44320-025-00185-3)
Supplement: Supplementary file 7 — Source data Fig. 2 [file 44320_2025_185_MOESM7_ESM.zip › SD_figure_2/Fig2A.xlsx]

## Sheet: Sheet1
Strains	Treatment	condition	M_fAUC_R
10E-FLZ	FLZ	CFW	0.958933
10E-FLZ	FLZ	CR	1.09806
10E-FLZ	FLZ	DTT	1.11521
10E-FLZ	FLZ	H2O2	1.00779
10E-FLZ	FLZ	NaCl	1.01045
10E-FLZ	FLZ	SDS	0.726128
10E-ANI	ANI	CFW	0.727388
10E-ANI	ANI	CR	0.0559557
10E-ANI	ANI	DTT	1.17892
10E-ANI	ANI	H2O2	0.991876
10E-ANI	ANI	NaCl	1.00333
10E-ANI	ANI	SDS	0.922299
10E-ANIFLZ	ANIFLZ	CFW	0.914952
10E-ANIFLZ	ANIFLZ	CR	1.07859
10E-ANIFLZ	ANIFLZ	DTT	1.11814
10E-ANIFLZ	ANIFLZ	H2O2	0.785039
10E-ANIFLZ	ANIFLZ	NaCl	0.210095
10E-ANIFLZ	ANIFLZ	SDS	0.856056
10E-AinF	AinF	CFW	0.776516
10E-AinF	AinF	CR	0.704958
10E-AinF	AinF	DTT	1.13918
10E-AinF	AinF	H2O2	0.944059
10E-AinF	AinF	NaCl	0.730979
10E-AinF	AinF	SDS	1.11833
10E-FinA	FinA	CFW	0.926287
10E-FinA	FinA	CR	0.949382
10E-FinA	FinA	DTT	1.05933
10E-FinA	FinA	H2O2	0.899434
10E-FinA	FinA	NaCl	0.836914
10E-FinA	FinA	SDS	0.76982
10E-YPD	YPD	CFW	0.951695
10E-YPD	YPD	CR	1.02542
10E-YPD	YPD	DTT	1.0874
10E-YPD	YPD	H2O2	0.987571
10E-YPD	YPD	NaCl	0.955656
10E-YPD	YPD	SDS	0.958785
10G-FLZ	FLZ	CFW	0.978947
10G-FLZ	FLZ	CR	1.09656
10G-FLZ	FLZ	DTT	1.07548
10G-FLZ	FLZ	H2O2	0.978817
10G-FLZ	FLZ	NaCl	0.93795
10G-FLZ	FLZ	SDS	0.706251
10G-ANI	ANI	CFW	0.987776
10G-ANI	ANI	CR	1.16451
10G-ANI	ANI	DTT	1.05516
10G-ANI	ANI	H2O2	0.949799
10G-ANI	ANI	NaCl	0.884335
10G-ANI	ANI	SDS	0.910057
10G-ANIFLZ	ANIFLZ	CFW	0.388639
10G-ANIFLZ	ANIFLZ	CR	0.0577291
10G-ANIFLZ	ANIFLZ	DTT	1.11645
10G-ANIFLZ	ANIFLZ	H2O2	0.912155
10G-ANIFLZ	ANIFLZ	NaCl	0.933204
10G-ANIFLZ	ANIFLZ	SDS	0.84158
10G-AinF	AinF	CFW	1.01075
10G-AinF	AinF	CR	1.14833
10G-AinF	AinF	DTT	1.09454
10G-AinF	AinF	H2O2	0.930532
10G-AinF	AinF	NaCl	0.866641
10G-AinF	AinF	SDS	0.923045
10G-FinA	FinA	CFW	1.06228
10G-FinA	FinA	CR	1.0354
10G-FinA	FinA	DTT	1.01663
10G-FinA	FinA	H2O2	0.968077
10G-FinA	FinA	NaCl	0.81928
10G-FinA	FinA	SDS	0.90683
11B-FLZ	FLZ	CFW	0.815354
11B-FLZ	FLZ	CR	0.871819
11B-FLZ	FLZ	DTT	1.26373
11B-FLZ	FLZ	H2O2	0.994742
11B-FLZ	FLZ	NaCl	0.318478
11B-FLZ	FLZ	SDS	0.57977
11B-ANI	ANI	CFW	0.924805
11B-ANI	ANI	CR	1.1384
11B-ANI	ANI	DTT	1.24119
11B-ANI	ANI	H2O2	0.994942
11B-ANI	ANI	NaCl	0.893586
11B-ANI	ANI	SDS	0.740556
11B-AinF	AinF	CFW	0.967926
11B-AinF	AinF	CR	1.14927
11B-AinF	AinF	DTT	1.22084
11B-AinF	AinF	H2O2	1.01522
11B-AinF	AinF	NaCl	0.656551
11B-AinF	AinF	SDS	0.801388
11B-FinA	FinA	CFW	0.40136
11B-FinA	FinA	CR	1.01505
11B-FinA	FinA	DTT	1.33204
11B-FinA	FinA	H2O2	0.323775
11B-FinA	FinA	NaCl	0.166537
11B-FinA	FinA	SDS	1.06438
11B-YPD	YPD	CFW	0.98934
11B-YPD	YPD	CR	1.13634
11B-YPD	YPD	DTT	1.09672
11B-YPD	YPD	H2O2	1.0198
11B-YPD	YPD	NaCl	0.987492
11B-YPD	YPD	SDS	0.87101
11H-FLZ	FLZ	CFW	0.863583
11H-FLZ	FLZ	CR	0.859711
11H-FLZ	FLZ	DTT	1.29687
11H-FLZ	FLZ	H2O2	0.948363
11H-FLZ	FLZ	NaCl	0.00275222
11H-FLZ	FLZ	SDS	0.841789
11H-ANI	ANI	CFW	0.917643
11H-ANI	ANI	CR	1.07941
11H-ANI	ANI	DTT	1.17847
11H-ANI	ANI	H2O2	1.03036
11H-ANI	ANI	NaCl	0.766305
11H-ANI	ANI	SDS	0.775765
11H-AinF	AinF	CFW	0.927095
11H-AinF	AinF	CR	1.103
11H-AinF	AinF	DTT	1.1859
11H-AinF	AinF	H2O2	0.940133
11H-AinF	AinF	NaCl	0.378796
11H-AinF	AinF	SDS	0.803648
11H-FinA	FinA	CFW	0.00783806
11H-FinA	FinA	CR	0.0294811
11H-FinA	FinA	DTT	1.2214
11H-FinA	FinA	H2O2	1.03456
11H-FinA	FinA	NaCl	0.00891176
11H-FinA	FinA	SDS	1.12823
2A-FLZ	FLZ	CFW	1.03165
2A-FLZ	FLZ	CR	1.17542
2A-FLZ	FLZ	DTT	1.20811
2A-FLZ	FLZ	H2O2	1.02645
2A-FLZ	FLZ	NaCl	0.758695
2A-FLZ	FLZ	SDS	1.19694
2A-ANI	ANI	CFW	1.00924
2A-ANI	ANI	CR	0.858166
2A-ANI	ANI	DTT	1.2494
2A-ANI	ANI	H2O2	0.89173
2A-ANI	ANI	NaCl	0.663785
2A-ANI	ANI	SDS	0.987678
2A-ANIFLZ	ANIFLZ	CFW	0.778204
2A-ANIFLZ	ANIFLZ	CR	0.722603
2A-ANIFLZ	ANIFLZ	DTT	1.32009
2A-ANIFLZ	ANIFLZ	H2O2	0.859294
2A-ANIFLZ	ANIFLZ	NaCl	0.801847
2A-ANIFLZ	ANIFLZ	SDS	1.22228
2A-AinF	AinF	CFW	0.637795
2A-AinF	AinF	CR	0.512991
2A-AinF	AinF	DTT	1.25977
2A-AinF	AinF	H2O2	0.966768
2A-AinF	AinF	NaCl	0.801819
2A-AinF	AinF	SDS	1.3338
2A-FinA	FinA	CFW	0.633365
2A-FinA	FinA	CR	0.309863
2A-FinA	FinA	DTT	1.18482
2A-FinA	FinA	H2O2	0.909526
2A-FinA	FinA	NaCl	0.445042
2A-FinA	FinA	SDS	1.0131
2A-YPD	YPD	CFW	0.974509
2A-YPD	YPD	CR	1.0047
2A-YPD	YPD	DTT	1.00218
2A-YPD	YPD	H2O2	1.03956
2A-YPD	YPD	NaCl	1.09694
2A-YPD	YPD	SDS	0.980725
2C-FLZ	FLZ	CFW	1.03784
2C-FLZ	FLZ	CR	1.15
2C-FLZ	FLZ	DTT	1.21308
2C-FLZ	FLZ	H2O2	1.02487
2C-FLZ	FLZ	NaCl	0.763936
2C-FLZ	FLZ	SDS	1.1373
2C-FinA	FinA	CFW	0.000216599
2C-FinA	FinA	CR	0.000714028
2C-FinA	FinA	DTT	1.11694
2C-FinA	FinA	H2O2	0.748676
2C-FinA	FinA	NaCl	0.944994
2C-FinA	FinA	SDS	0.943211
2G-ANI	ANI	CFW	0.850027
2G-ANI	ANI	CR	0.691991
2G-ANI	ANI	DTT	1.1437
2G-ANI	ANI	H2O2	0.920963
2G-ANI	ANI	NaCl	0.853393
2G-ANI	ANI	SDS	1.09607
2G-ANIFLZ	ANIFLZ	CFW	0.980935
2G-ANIFLZ	ANIFLZ	CR	0.457303
2G-ANIFLZ	ANIFLZ	DTT	1.31762
2G-ANIFLZ	ANIFLZ	H2O2	1.06806
2G-ANIFLZ	ANIFLZ	NaCl	0.595618
2G-ANIFLZ	ANIFLZ	SDS	1.0163
2G-AinF	AinF	CFW	0.883427
2G-AinF	AinF	CR	0.838927
2G-AinF	AinF	DTT	1.19414
2G-AinF	AinF	H2O2	0.965042
2G-AinF	AinF	NaCl	0.737367
2G-AinF	AinF	SDS	1.1111
3B-FLZ	FLZ	CFW	0.990841
3B-FLZ	FLZ	CR	1.03463
3B-FLZ	FLZ	DTT	1.09778
3B-FLZ	FLZ	H2O2	0.905659
3B-FLZ	FLZ	NaCl	0.544632
3B-FLZ	FLZ	SDS	1.13974
3B-ANI	ANI	CFW	0.974351
3B-ANI	ANI	CR	0.934152
3B-ANI	ANI	DTT	0.987901
3B-ANI	ANI	H2O2	0.861065
3B-ANI	ANI	NaCl	0.899919
3B-ANI	ANI	SDS	0.920721
3B-AinF	AinF	CFW	0.951562
3B-AinF	AinF	CR	0.958909
3B-AinF	AinF	DTT	0.994033
3B-AinF	AinF	H2O2	0.864831
3B-AinF	AinF	NaCl	0.857373
3B-AinF	AinF	SDS	0.396792
3B-FinA	FinA	CFW	0.94478
3B-FinA	FinA	CR	0.850859
3B-FinA	FinA	DTT	1.09047
3B-FinA	FinA	H2O2	0.926907
3B-FinA	FinA	NaCl	0.745093
3B-FinA	FinA	SDS	1.17227
3B-YPD	YPD	CFW	0.974587
3B-YPD	YPD	CR	1.03362
3B-YPD	YPD	DTT	0.956146
3B-YPD	YPD	H2O2	1.03528
3B-YPD	YPD	NaCl	1.18665
3B-YPD	YPD	SDS	0.890038
3H-FLZ	FLZ	CFW	0.855252
3H-FLZ	FLZ	CR	0.356793
3H-FLZ	FLZ	DTT	1.15805
3H-FLZ	FLZ	H2O2	0.884897
3H-FLZ	FLZ	NaCl	0
3H-FLZ	FLZ	SDS	0.0302806
3H-ANI	ANI	CFW	0
3H-ANI	ANI	CR	0
3H-ANI	ANI	DTT	0.972199
3H-ANI	ANI	H2O2	0.776088
3H-ANI	ANI	NaCl	1.24686
3H-ANI	ANI	SDS	0.0204747
3H-AinF	AinF	CFW	0.0158833
3H-AinF	AinF	CR	0.0111415
3H-AinF	AinF	DTT	1.12759
3H-AinF	AinF	H2O2	0.960749
3H-AinF	AinF	NaCl	0
3H-AinF	AinF	SDS	0.145204
3H-FinA	FinA	CFW	0.956729
3H-FinA	FinA	CR	0.96406
3H-FinA	FinA	DTT	1.10677
3H-FinA	FinA	H2O2	0.738451
3H-FinA	FinA	NaCl	0
3H-FinA	FinA	SDS	0.0222062
4G-FLZ	FLZ	CFW	0.786633
4G-FLZ	FLZ	CR	0.723818
4G-FLZ	FLZ	DTT	1.11304
4G-FLZ	FLZ	H2O2	0.885013
4G-FLZ	FLZ	NaCl	0
4G-FLZ	FLZ	SDS	1.13532
4G-FinA	FinA	CFW	0.936708
4G-FinA	FinA	CR	1.17492
4G-FinA	FinA	DTT	1.02255
4G-FinA	FinA	H2O2	0.812011
4G-FinA	FinA	NaCl	0.000892289
4G-FinA	FinA	SDS	0.0311586
4G-YPD	YPD	CFW	0.960599
4G-YPD	YPD	CR	0.921389
4G-YPD	YPD	DTT	0.981795
4G-YPD	YPD	H2O2	0.912024
4G-YPD	YPD	NaCl	0.956305
4G-YPD	YPD	SDS	0.760856
5F-FLZ	FLZ	CFW	0.944868
5F-FLZ	FLZ	CR	1.06115
5F-FLZ	FLZ	DTT	1.02982
5F-FLZ	FLZ	H2O2	0.0470347
5F-FLZ	FLZ	NaCl	0.930971
5F-FLZ	FLZ	SDS	1.10452
5F-ANI	ANI	CFW	0.999187
5F-ANI	ANI	CR	1.12891
5F-ANI	ANI	DTT	0.961391
5F-ANI	ANI	H2O2	0
5F-ANI	ANI	NaCl	0.890112
5F-ANI	ANI	SDS	0.145926
5F-AinF	AinF	CFW	0.924786
5F-AinF	AinF	CR	1.09178
5F-AinF	AinF	DTT	0.972772
5F-AinF	AinF	H2O2	0.00116333
5F-AinF	AinF	NaCl	0.766858
5F-AinF	AinF	SDS	0.0375044
5F-FinA	FinA	CFW	0.832666
5F-FinA	FinA	CR	0.719927
5F-FinA	FinA	DTT	0.994281
5F-FinA	FinA	H2O2	0.0171729
5F-FinA	FinA	NaCl	0.84953
5F-FinA	FinA	SDS	1.13406
5F-YPD	YPD	CFW	0.93969
5F-YPD	YPD	CR	1.04019
5F-YPD	YPD	DTT	0.942415
5F-YPD	YPD	H2O2	1.0089
5F-YPD	YPD	NaCl	0.952495
5F-YPD	YPD	SDS	0.898245
5H-FLZ	FLZ	CFW	0.973358
5H-FLZ	FLZ	CR	1.01978
5H-FLZ	FLZ	DTT	1.02587
5H-FLZ	FLZ	H2O2	0
5H-FLZ	FLZ	NaCl	0.872621
5H-FLZ	FLZ	SDS	1.15072
5H-ANI	ANI	CFW	0.900624
5H-ANI	ANI	CR	1.07106
5H-ANI	ANI	DTT	1.00688
5H-ANI	ANI	H2O2	0.462204
5H-ANI	ANI	NaCl	0.930981
5H-ANI	ANI	SDS	1.18837
5H-AinF	AinF	CFW	0.927001
5H-AinF	AinF	CR	0.987783
5H-AinF	AinF	DTT	1.17974
5H-AinF	AinF	H2O2	0
5H-AinF	AinF	NaCl	0.625061
5H-AinF	AinF	SDS	0.849651
5H-FinA	FinA	CFW	0.809441
5H-FinA	FinA	CR	0.241461
5H-FinA	FinA	DTT	1.06092
5H-FinA	FinA	H2O2	0
5H-FinA	FinA	NaCl	0.86835
5H-FinA	FinA	SDS	0.847431
7B-FLZ	FLZ	CFW	0.865319
7B-FLZ	FLZ	CR	0.993488
7B-FLZ	FLZ	DTT	0.99499
7B-FLZ	FLZ	H2O2	0.966868
7B-FLZ	FLZ	NaCl	0.745246
7B-FLZ	FLZ	SDS	1.10086
7B-ANI	ANI	CFW	0.379804
7B-ANI	ANI	CR	0.160179
7B-ANI	ANI	DTT	1.56774
7B-ANI	ANI	H2O2	0.119922
7B-ANI	ANI	NaCl	0
7B-ANI	ANI	SDS	0.00489173
7B-AinF	AinF	CFW	0
7B-AinF	AinF	CR	0.523104
7B-AinF	AinF	DTT	1.05005
7B-AinF	AinF	H2O2	0
7B-AinF	AinF	NaCl	0
7B-AinF	AinF	SDS	0
7B-FinA	FinA	CFW	0
7B-FinA	FinA	CR	0.0259523
7B-FinA	FinA	DTT	0.776297
7B-FinA	FinA	H2O2	0.0459552
7B-FinA	FinA	NaCl	0.130719
7B-FinA	FinA	SDS	0.0431188
7D-FLZ	FLZ	CFW	0.910207
7D-FLZ	FLZ	CR	1.0187
7D-FLZ	FLZ	DTT	0.980118
7D-FLZ	FLZ	H2O2	0.964274
7D-FLZ	FLZ	NaCl	0.677423
7D-FLZ	FLZ	SDS	1.14618
7D-ANI	ANI	CFW	0.842473
7D-ANI	ANI	CR	1.00067
7D-ANI	ANI	DTT	0.942536
7D-ANI	ANI	H2O2	0.924104
7D-ANI	ANI	NaCl	0.844339
7D-ANI	ANI	SDS	1.12562
7D-ANIFLZ	ANIFLZ	CFW	1.00122
7D-ANIFLZ	ANIFLZ	CR	1.29352
7D-ANIFLZ	ANIFLZ	DTT	0.987243
7D-ANIFLZ	ANIFLZ	H2O2	0.863464
7D-ANIFLZ	ANIFLZ	NaCl	0
7D-ANIFLZ	ANIFLZ	SDS	0.736563
7D-AinF	AinF	CFW	0.877764
7D-AinF	AinF	CR	1.03931
7D-AinF	AinF	DTT	0.943724
7D-AinF	AinF	H2O2	0.945916
7D-AinF	AinF	NaCl	0.751281
7D-AinF	AinF	SDS	0.955882
7D-FinA	FinA	CFW	0.531686
7D-FinA	FinA	CR	0.365581
7D-FinA	FinA	DTT	0.965985
7D-FinA	FinA	H2O2	0.914698
7D-FinA	FinA	NaCl	0.598579
7D-FinA	FinA	SDS	1.20134
7D-YPD	YPD	CFW	0.95734
7D-YPD	YPD	CR	1.0075
7D-YPD	YPD	DTT	1.02272
7D-YPD	YPD	H2O2	1.00456
7D-YPD	YPD	NaCl	1.06916
7D-YPD	YPD	SDS	1.06354
7F-ANI	ANI	CFW	0.953839
7F-ANI	ANI	CR	1.15215
7F-ANI	ANI	DTT	0.94282
7F-ANI	ANI	H2O2	0.950878
7F-ANI	ANI	NaCl	0.852996
7F-ANI	ANI	SDS	1.20388
7F-ANIFLZ	ANIFLZ	CFW	0.688394
7F-ANIFLZ	ANIFLZ	CR	0.776965
7F-ANIFLZ	ANIFLZ	DTT	1.00357
7F-ANIFLZ	ANIFLZ	H2O2	0.845682
7F-ANIFLZ	ANIFLZ	NaCl	0.646628
7F-ANIFLZ	ANIFLZ	SDS	0.948788
7F-AinF	AinF	CFW	0.748302
7F-AinF	AinF	CR	0.748432
7F-AinF	AinF	DTT	0.936275
7F-AinF	AinF	H2O2	0.830303
7F-AinF	AinF	NaCl	0.554247
7F-AinF	AinF	SDS	1.2263
8G-FLZ	FLZ	CFW	0.848155
8G-FLZ	FLZ	CR	1.11078
8G-FLZ	FLZ	DTT	1.13634
8G-FLZ	FLZ	H2O2	0.88754
8G-FLZ	FLZ	NaCl	0
8G-FLZ	FLZ	SDS	1.01232
8G-FinA	FinA	CFW	0.854203
8G-FinA	FinA	CR	0.998499
8G-FinA	FinA	DTT	1.21753
8G-FinA	FinA	H2O2	0.953865
8G-FinA	FinA	NaCl	0.000511584
8G-FinA	FinA	SDS	0.728469
8G-YPD	YPD	CFW	1.01053
8G-YPD	YPD	CR	1.19045
8G-YPD	YPD	DTT	1.05231
8G-YPD	YPD	H2O2	1.13574
8G-YPD	YPD	NaCl	1.00304
8G-YPD	YPD	SDS	1.04055
9F-FLZ	FLZ	CFW	0.88585
9F-FLZ	FLZ	CR	0.776439
9F-FLZ	FLZ	DTT	1.3333
9F-FLZ	FLZ	H2O2	0.919516
9F-FLZ	FLZ	NaCl	0.780191
9F-FLZ	FLZ	SDS	1.26577
9F-ANI	ANI	CFW	0.0744001
9F-ANI	ANI	CR	0.726946
9F-ANI	ANI	DTT	1.13425
9F-ANI	ANI	H2O2	0.52718
9F-ANI	ANI	NaCl	0.00270104
9F-ANI	ANI	SDS	0.0519776
9F-AinF	AinF	CFW	0.601399
9F-AinF	AinF	CR	0.911978
9F-AinF	AinF	DTT	1.12315
9F-AinF	AinF	H2O2	0.977584
9F-AinF	AinF	NaCl	0.00536717
9F-AinF	AinF	SDS	0.218626
9F-FinA	FinA	CFW	1.11502
9F-FinA	FinA	CR	1.01455
9F-FinA	FinA	DTT	1.24398
9F-FinA	FinA	H2O2	0.663335
9F-FinA	FinA	NaCl	0.562203
9F-FinA	FinA	SDS	1.04114
9F-YPD	YPD	CFW	0.962492
9F-YPD	YPD	CR	1.01165
9F-YPD	YPD	DTT	1.09368
9F-YPD	YPD	H2O2	0.938911
9F-YPD	YPD	NaCl	0.961185
9F-YPD	YPD	SDS	0.621535
9H-FLZ	FLZ	CFW	0.75477
9H-FLZ	FLZ	CR	0.89157
9H-FLZ	FLZ	DTT	1.35811
9H-FLZ	FLZ	H2O2	0.013895
9H-FLZ	FLZ	NaCl	0.792087
9H-FLZ	FLZ	SDS	1.27484
9H-ANI	ANI	CFW	0.0184275
9H-ANI	ANI	CR	0.486272
9H-ANI	ANI	DTT	1.27704
9H-ANI	ANI	H2O2	0.508595
9H-ANI	ANI	NaCl	0.26247
9H-ANI	ANI	SDS	0.526159
9H-AinF	AinF	CFW	0.524196
9H-AinF	AinF	CR	0.601725
9H-AinF	AinF	DTT	1.25489
9H-AinF	AinF	H2O2	0.868919
9H-AinF	AinF	NaCl	0.279568
9H-AinF	AinF	SDS	0.911025
9H-FinA	FinA	CFW	1.07129
9H-FinA	FinA	CR	1.00514
9H-FinA	FinA	DTT	1.10706
9H-FinA	FinA	H2O2	1.00078
9H-FinA	FinA	NaCl	0.798488
9H-FinA	FinA	SDS	1.06657
