# Supplementary material for: Uncovering actionable trade-offs of antifungal resistance in a yeast pathogen
Source: Mol Syst Biol. 2026 Jan 12;22(4):537–62. doi: 10.1038/s44320-025-00185-3 (PMC13046754; doi:10.1038/s44320-025-00185-3)
Supplement: Supplementary file 7 — Source data Fig. 2 [file 44320_2025_185_MOESM7_ESM.zip › SD_figure_2/Fig2B.xlsx]

## Sheet: Hoja 1
condition	ANI	ANIFLZ	AinF	FLZ	FinA	YPD	type
CFW	0.333333	0.5	0.533333	0.375	0.4375	0.222222	Ratio_trade-off
CR	0.333333	0.833333	0.466667	0.1875	0.5625	0.111111	Ratio_trade-off
DTT	0.466667	0.666667	0.466667	0.625	0.375	0.222222	Ratio_trade-off
H2O2	0.4	0.666667	0.333333	0.25	0.375	0.111111	Ratio_trade-off
NaCl	0.8	0.666667	1	0.75	0.8125	0	Ratio_trade-off
SDS	0.533333	0.333333	0.666667	0.375	0.3125	0.222222	Ratio_trade-off
CFW	0.363636	0.2	0.153846	0	0.333333	0	Ratio_severe-trade-off
CR	0.153846	0.5	0.0714286	0.0666667	0.6	0	Ratio_severe-trade-off
DTT	0	0	0	0	0	0	Ratio_severe-trade-off
H2O2	0.25	0	0.25	0.230769	0.333333	0.125	Ratio_severe-trade-off
NaCl	0.25	0.5	0.5	0.454545	0.777778	0	Ratio_severe-trade-off
SDS	0.363636	0	0.5	0.0666667	0.230769	0	Ratio_severe-trade-off
