# Supplementary material for: Uncovering actionable trade-offs of antifungal resistance in a yeast pathogen
Source: Mol Syst Biol. 2026 Jan 12;22(4):537–62. doi: 10.1038/s44320-025-00185-3 (PMC13046754; doi:10.1038/s44320-025-00185-3)
Supplement: Supplementary file 8 — Source data Fig. 3 [file 44320_2025_185_MOESM8_ESM.zip › SD_figure_3/Fig3C.xlsx]

## Sheet: Hoja 1
Condition	Strains	MGC	Day of evaluation
			Parental	1	2	3	4	YPDa passage	Evolved susceptibility
flz	CBS138	ug/ml	8	8	16	64	128		256
flz	BG2	ug/ml	16	16	64	128	256		256
NaCl+flz	CBS138	ug/ml	8	1	4	2	4		8
NaCl+flz	BG2	ug/ml	16	2	4	4	4		8
