# Supplementary material for: Uncovering actionable trade-offs of antifungal resistance in a yeast pathogen
Source: Mol Syst Biol. 2026 Jan 12;22(4):537–62. doi: 10.1038/s44320-025-00185-3 (PMC13046754; doi:10.1038/s44320-025-00185-3)
Supplement: Supplementary file 9 — Source data Fig. 4 [file 44320_2025_185_MOESM9_ESM.zip]

Archive with 2 entries (1 files):
- SD_figure_4/
- SD_figure_4/Fig4_CsAfOD.xlsx
