# Supplementary material for: Uncovering actionable trade-offs of antifungal resistance in a yeast pathogen
Source: Mol Syst Biol. 2026 Jan 12;22(4):537–62. doi: 10.1038/s44320-025-00185-3 (PMC13046754; doi:10.1038/s44320-025-00185-3)
Supplement: Supplementary file 9 — Source data Fig. 4 [file 44320_2025_185_MOESM9_ESM.zip › SD_figure_4/Fig4_CsAfOD.xlsx]

## Sheet: Hoja 1
	CST34		EB0911		CST78	M12		EF1620		F15	CBS138		P35		BG2
WT	2		3		4	5		7		8	9		10		11
	0.92		0.96		0.92	2025-01-01		0.98		0.99	0.91		2025-07-01		2025-08-01
FLZ	2A	2C	3B	3H	4G	5F	5H	7B	7D	8G	9F	9H	10E	10G	11B	11H
	0.98	0.93	2025-07-01	0.87	0.92	0.94	1.00	2025-05-01	2025-03-01	0.89	2025-10-01	0.89	0.99	1.16	2025-08-01	2025-08-01
FinA	2A	2C	3B	3H	4G	5F	5H	7B	7D	8G	9F	9H	10E	10G	11B	11H
	0.59	0.96	0.91	0.78	0.68	2025-08-01	0.11	0.08	2025-02-01	0.40	0.98	0.72	0.98	1.18	0.92	0.26
ANI	2A	2G	3B	3H		5F	5H	7B	7D		9F	9H	10E	10G	11B	11H
	0.56	0.73	0.80	0.12		0.88	1.00	0.05	0.82		0.08	0.07	0.52	0.91	0.97	0.99
AinF	2A	2G	3B	3H		5F	5H	7B	7D		9F	9H	10E	10G	11B	11H
	0.91	0.60	0.82	0.95		0.81	0.85	0.10	0.89		0.09	0.08	0.24	1.00	2025-12-01	2025-09-01
FLZANI	2A	2G						7D	7F				10E	10G
	0.88	0.98						0.62	0.98				1.18	0.77
