# Supplementary material for: Uncovering actionable trade-offs of antifungal resistance in a yeast pathogen
Source: Mol Syst Biol. 2026 Jan 12;22(4):537–62. doi: 10.1038/s44320-025-00185-3 (PMC13046754; doi:10.1038/s44320-025-00185-3)
Supplement: Supplementary file 10 — Source data Fig. 5 [file 44320_2025_185_MOESM10_ESM.zip]

Archive with 9 entries (8 files):
- SD_figure_5/
- SD_figure_5/Fig5_G_DTT.xlsx
- SD_figure_5/Fig5_E_CsA.xlsx
- SD_figure_5/Fig5_D_heatmap.xlsx
- SD_figure_5/Fig5_A.xlsx
- SD_figure_5/Fig5_C.xlsx
- SD_figure_5/Fig5_B.xlsx
- SD_figure_5/Fig5_D_annotations.xlsx
- SD_figure_5/Fig5_F_NaCl.xlsx
