# Supplementary material for: Uncovering actionable trade-offs of antifungal resistance in a yeast pathogen
Source: Mol Syst Biol. 2026 Jan 12;22(4):537–62. doi: 10.1038/s44320-025-00185-3 (PMC13046754; doi:10.1038/s44320-025-00185-3)
Supplement: Supplementary file 10 — Source data Fig. 5 [file 44320_2025_185_MOESM10_ESM.zip › SD_figure_5/Fig5_G_DTT.xlsx]

## Sheet: Sheet1
	sampleID	WT_M_fAUC_norm_DTT	tradeoff	FKS2_miss_659-662	stress_condition
0	BG2_11B_ANI	0.926805	1.24119	0	DTT
1	BG2_11B_AinF	0.926805	1.22084	0	DTT
2	BG2_11B_FLZ	0.926805	1.26373	0	DTT
3	BG2_11B_FinA	0.926805	1.33204	0	DTT
4	BG2_11H_ANI	0.926805	1.17847	0	DTT
5	BG2_11H_AinF	0.926805	1.1859	0	DTT
6	BG2_11H_FLZ	0.926805	1.29687	0	DTT
7	BG2_11H_FinA	0.926805	1.2214	1	DTT
8	CBS138_9F_ANI	0.856893	1.13425	1	DTT
9	CBS138_9F_AinF	0.856893	1.12315	1	DTT
10	CBS138_9F_FLZ	0.856893	1.3333	0	DTT
11	CBS138_9F_FinA	0.856893	1.24398	1	DTT
12	CBS138_9H_ANI	0.856893	1.27704	0	DTT
13	CBS138_9H_AinF	0.856893	1.25489	0	DTT
14	CBS138_9H_FLZ	0.856893	1.35811	0	DTT
15	CBS138_9H_FinA	0.856893	1.10706	1	DTT
16	CST34_2A_ANI	0.90629	1.2494	0	DTT
17	CST34_2A_ANIFLZ	0.90629	1.32009	0	DTT
18	CST34_2A_AinF	0.90629	1.25977	0	DTT
19	CST34_2A_FLZ	0.90629	1.20811	0	DTT
20	CST34_2A_FinA	0.90629	1.18482	0	DTT
21	CST34_2C_FLZ	0.90629	1.21308	0	DTT
22	CST34_2C_FinA	0.90629	1.11694	1	DTT
23	CST34_2G_ANI	0.90629	1.1437	0	DTT
24	CST34_2G_ANIFLZ	0.90629	1.31762	0	DTT
25	CST34_2G_AinF	0.90629	1.19414	0	DTT
26	CST78_4G_FLZ	0.938477	1.11304	0	DTT
27	CST78_4G_FinA	0.938477	1.02255	0	DTT
28	EB0911_3B_ANI	1.07783	0.987901	0	DTT
29	EB0911_3B_AinF	1.07783	0.994033	0	DTT
30	EB0911_3B_FLZ	1.07783	1.09778	0	DTT
31	EB0911_3B_FinA	1.07783	1.09047	0	DTT
32	EB0911_3H_ANI	1.07783	0.972199	0	DTT
33	EB0911_3H_AinF	1.07783	1.12759	0	DTT
34	EB0911_3H_FLZ	1.07783	1.15805	0	DTT
35	EB0911_3H_FinA	1.07783	1.10677	0	DTT
36	EF1620_7B_ANI	1.06601	1.56774	0	DTT
37	EF1620_7B_AinF	1.06601	1.05005	0	DTT
38	EF1620_7B_FLZ	1.06601	0.99499	0	DTT
39	EF1620_7B_FinA	1.06601	0.776297	1	DTT
40	EF1620_7D_ANI	1.06601	0.942536	0	DTT
41	EF1620_7D_ANIFLZ	1.06601	0.987243	0	DTT
42	EF1620_7D_AinF	1.06601	0.943724	0	DTT
43	EF1620_7D_FLZ	1.06601	0.980118	0	DTT
44	EF1620_7D_FinA	1.06601	0.965985	0	DTT
45	EF1620_7F_ANI	1.06601	0.94282	1	DTT
46	EF1620_7F_ANIFLZ	1.06601	1.00357	0	DTT
47	EF1620_7F_AinF	1.06601	0.936275	1	DTT
48	F15_8G_FLZ	0.968512	1.13634	0	DTT
49	F15_8G_FinA	0.968512	1.21753	0	DTT
50	M12_5F_ANI	1.0067	0.961391	0	DTT
51	M12_5F_AinF	1.0067	0.972772	0	DTT
52	M12_5F_FLZ	1.0067	1.02982	0	DTT
53	M12_5F_FinA	1.0067	0.994281	1	DTT
54	M12_5H_ANI	1.0067	1.00688	0	DTT
55	M12_5H_AinF	1.0067	1.17974	0	DTT
56	M12_5H_FLZ	1.0067	1.02587	0	DTT
57	M12_5H_FinA	1.0067	1.06092	1	DTT
58	P35_10E_ANI	1.01952	1.17892	0	DTT
59	P35_10E_ANIFLZ	1.01952	1.11814	0	DTT
60	P35_10E_AinF	1.01952	1.13918	0	DTT
61	P35_10E_FLZ	1.01952	1.11521	0	DTT
62	P35_10E_FinA	1.01952	1.05933	0	DTT
63	P35_10G_ANI	1.01952	1.05516	0	DTT
64	P35_10G_ANIFLZ	1.01952	1.11645	0	DTT
65	P35_10G_AinF	1.01952	1.09454	0	DTT
66	P35_10G_FLZ	1.01952	1.07548	0	DTT
67	P35_10G_FinA	1.01952	1.01663	0	DTT
