# Supplementary material for: Uncovering actionable trade-offs of antifungal resistance in a yeast pathogen
Source: Mol Syst Biol. 2026 Jan 12;22(4):537–62. doi: 10.1038/s44320-025-00185-3 (PMC13046754; doi:10.1038/s44320-025-00185-3)
Supplement: Supplementary file 10 — Source data Fig. 5 [file 44320_2025_185_MOESM10_ESM.zip › SD_figure_5/Fig5_E_CsA.xlsx]

## Sheet: Sheet1
	sampleID	FKS2_miss_659-663	tradeoff	GO_CC_GO:0016020_truncation	GO_CC_GO:0031224_truncation	stress_condition
0	BG2_11B_ANI	1	0.903686	0	0	CsA
1	BG2_11B_AinF	1	1.04268	0	0	CsA
2	BG2_11B_FLZ	0	1.00874	0	0	CsA
3	BG2_11B_FinA	0	0.853025	0	0	CsA
4	BG2_11H_ANI	0	0.925773	1	0	CsA
5	BG2_11H_AinF	0	1.01533	1	0	CsA
6	BG2_11H_FLZ	0	1.00448	0	0	CsA
7	BG2_11H_FinA	1	0.245906	1	0	CsA
8	CBS138_9F_ANI	1	0.0914964	1	0	CsA
9	CBS138_9F_AinF	1	0.102464	1	0	CsA
10	CBS138_9F_FLZ	0	1.23289	0	0	CsA
11	CBS138_9F_FinA	1	1.09678	0	0	CsA
12	CBS138_9H_ANI	0	0.0831745	1	0	CsA
13	CBS138_9H_AinF	0	0.0848367	1	1	CsA
14	CBS138_9H_FLZ	0	0.996348	0	0	CsA
15	CBS138_9H_FinA	1	0.812268	0	0	CsA
16	CST34_2A_ANI	0	0.574616	1	0	CsA
17	CST34_2A_ANIFLZ	0	0.909644	0	0	CsA
18	CST34_2A_AinF	0	0.934662	1	0	CsA
19	CST34_2A_FLZ	0	1.00568	0	0	CsA
20	CST34_2A_FinA	0	0.611643	1	0	CsA
21	CST34_2C_FLZ	0	0.963605	0	0	CsA
22	CST34_2C_FinA	1	0.985612	0	0	CsA
23	CST34_2G_ANI	0	0.754624	1	0	CsA
24	CST34_2G_ANIFLZ	0	1.00884	0	0	CsA
25	CST34_2G_AinF	0	0.622603	1	0	CsA
26	CST78_4G_FLZ	0	0.988493	0	0	CsA
27	CST78_4G_FinA	0	0.729611	1	0	CsA
28	EB0911_3B_ANI	0	0.816991	1	0	CsA
29	EB0911_3B_AinF	0	0.846559	1	0	CsA
30	EB0911_3B_FLZ	0	1.10217	0	0	CsA
31	EB0911_3B_FinA	1	0.93556	0	0	CsA
32	EB0911_3H_ANI	0	0.126294	0	0	CsA
33	EB0911_3H_AinF	0	0.973487	1	0	CsA
34	EB0911_3H_FLZ	0	0.893589	0	0	CsA
35	EB0911_3H_FinA	0	0.800158	0	0	CsA
36	EF1620_7B_ANI	0	0.0507515	1	1	CsA
37	EF1620_7B_AinF	0	0.0936093	1	1	CsA
38	EF1620_7B_FLZ	0	1.00083	0	0	CsA
39	EF1620_7B_FinA	1	0.0753691	1	0	CsA
40	EF1620_7D_ANI	0	0.783243	1	0	CsA
41	EF1620_7D_ANIFLZ	0	0.59047	1	0	CsA
42	EF1620_7D_AinF	0	0.846718	1	0	CsA
43	EF1620_7D_FLZ	0	0.983444	0	0	CsA
44	EF1620_7D_FinA	0	0.97249	1	0	CsA
45	EF1620_7F_ANI	1	0.853738	0	0	CsA
46	EF1620_7F_ANIFLZ	0	0.936818	1	0	CsA
47	EF1620_7F_AinF	1	0.886004	0	0	CsA
48	F15_8G_FLZ	0	0.85045	0	0	CsA
49	F15_8G_FinA	0	0.383414	0	0	CsA
50	M12_5F_ANI	0	0.870079	1	0	CsA
51	M12_5F_AinF	0	0.797768	1	0	CsA
52	M12_5F_FLZ	0	0.925058	0	0	CsA
53	M12_5F_FinA	1	1.06344	0	0	CsA
54	M12_5H_ANI	1	0.992116	0	0	CsA
55	M12_5H_AinF	1	0.841974	0	0	CsA
56	M12_5H_FLZ	0	0.986893	0	0	CsA
57	M12_5H_FinA	1	0.104584	1	0	CsA
58	P35_10E_ANI	1	0.483004	1	0	CsA
59	P35_10E_ANIFLZ	0	1.09371	1	0	CsA
60	P35_10E_AinF	1	0.218097	1	0	CsA
61	P35_10E_FLZ	0	0.919446	0	0	CsA
62	P35_10E_FinA	0	0.90292	1	0	CsA
63	P35_10G_ANI	0	0.84284	0	0	CsA
64	P35_10G_ANIFLZ	0	0.71556	0	0	CsA
65	P35_10G_AinF	0	0.925417	0	0	CsA
66	P35_10G_FLZ	0	1.07766	0	0	CsA
67	P35_10G_FinA	0	1.09186	0	0	CsA
