# Supplementary material for: Uncovering actionable trade-offs of antifungal resistance in a yeast pathogen
Source: Mol Syst Biol. 2026 Jan 12;22(4):537–62. doi: 10.1038/s44320-025-00185-3 (PMC13046754; doi:10.1038/s44320-025-00185-3)
Supplement: Supplementary file 10 — Source data Fig. 5 [file 44320_2025_185_MOESM10_ESM.zip › SD_figure_5/Fig5_D_heatmap.xlsx]

## Sheet: Sheet1
condition	ChrE dup	FKS2 miss	PDR1 miss	WT AUC	WT fAUC	miss Cellulose-Degradation (Cellulose Degradation)	miss GO:0031227 (intrinsic component of ER membrane)	miss PWY-6899 (base-degraded thiamine salvage)	trunc GO:0005576 (extracellular region)	trunc GO:0016020 (membrane)	trunc GO:0031224 (intrinsic component of membrane)	trunc GO:0046394 (carboxylic acid biosynthetic process)	trunc PWY-7385 (1,3-propanediol biosynthesis )
CFW	0	0	0	0	0	0	1	0	0	0	0	0	0
CR	0	0	0	0	1	1	0	1	0	0	0	0	1
CycA	0	1	0	0	0	0	0	0	0	1	1	0	0
DTT	0	1	0	0	1	0	0	0	0	0	0	0	0
H2O2	0	0	0	1	0.5	0	0	0	0.25	0	0	0	0
NaCl	1	0	0	0	1	0	0	0	0	0	0	1	0
YPD	0	0.5	1	0	0	0	0	0	0	0	0	0	0
