# Supplementary material for: Uncovering actionable trade-offs of antifungal resistance in a yeast pathogen
Source: Mol Syst Biol. 2026 Jan 12;22(4):537–62. doi: 10.1038/s44320-025-00185-3 (PMC13046754; doi:10.1038/s44320-025-00185-3)
Supplement: Supplementary file 10 — Source data Fig. 5 [file 44320_2025_185_MOESM10_ESM.zip › SD_figure_5/Fig5_A.xlsx]

## Sheet: Sheet1
	sampleID	condition	tradeoff
63	P35_10E_FLZ	CFW	0.958933
64	P35_10E_FLZ	CR	1.09806
65	P35_10E_FLZ	DTT	1.11521
66	P35_10E_FLZ	H2O2	1.00779
67	P35_10E_FLZ	NaCl	1.01045
68	P35_10E_FLZ	SDS	0.726128
69	P35_10E_FLZ	YPD	0.951025
70	P35_10E_ANI	CFW	0.727388
71	P35_10E_ANI	CR	0.0559557
72	P35_10E_ANI	DTT	1.17892
73	P35_10E_ANI	H2O2	0.991876
74	P35_10E_ANI	NaCl	1.00333
75	P35_10E_ANI	SDS	0.922299
76	P35_10E_ANI	YPD	0.99484
77	P35_10E_ANIFLZ	CFW	0.914952
78	P35_10E_ANIFLZ	CR	1.07859
79	P35_10E_ANIFLZ	DTT	1.11814
80	P35_10E_ANIFLZ	H2O2	0.785039
81	P35_10E_ANIFLZ	NaCl	0.210095
82	P35_10E_ANIFLZ	SDS	0.856056
83	P35_10E_ANIFLZ	YPD	0.573984
84	P35_10E_AinF	CFW	0.776516
85	P35_10E_AinF	CR	0.704958
86	P35_10E_AinF	DTT	1.13918
87	P35_10E_AinF	H2O2	0.944059
88	P35_10E_AinF	NaCl	0.730979
89	P35_10E_AinF	SDS	1.11833
90	P35_10E_AinF	YPD	0.776205
91	P35_10E_FinA	CFW	0.926287
92	P35_10E_FinA	CR	0.949382
93	P35_10E_FinA	DTT	1.05933
94	P35_10E_FinA	H2O2	0.899434
95	P35_10E_FinA	NaCl	0.836914
96	P35_10E_FinA	SDS	0.76982
97	P35_10E_FinA	YPD	0.878742
105	P35_10G_FLZ	CFW	0.978947
106	P35_10G_FLZ	CR	1.09656
107	P35_10G_FLZ	DTT	1.07548
108	P35_10G_FLZ	H2O2	0.978817
109	P35_10G_FLZ	NaCl	0.93795
110	P35_10G_FLZ	SDS	0.706251
111	P35_10G_FLZ	YPD	0.956516
112	P35_10G_ANI	CFW	0.987776
113	P35_10G_ANI	CR	1.16451
114	P35_10G_ANI	DTT	1.05516
115	P35_10G_ANI	H2O2	0.949799
116	P35_10G_ANI	NaCl	0.884335
117	P35_10G_ANI	SDS	0.910057
118	P35_10G_ANI	YPD	0.911827
119	P35_10G_ANIFLZ	CFW	0.388639
120	P35_10G_ANIFLZ	CR	0.0577291
121	P35_10G_ANIFLZ	DTT	1.11645
122	P35_10G_ANIFLZ	H2O2	0.912155
123	P35_10G_ANIFLZ	NaCl	0.933204
124	P35_10G_ANIFLZ	SDS	0.84158
125	P35_10G_ANIFLZ	YPD	0.597845
126	P35_10G_AinF	CFW	1.01075
127	P35_10G_AinF	CR	1.14833
128	P35_10G_AinF	DTT	1.09454
129	P35_10G_AinF	H2O2	0.930532
130	P35_10G_AinF	NaCl	0.866641
131	P35_10G_AinF	SDS	0.923045
132	P35_10G_AinF	YPD	0.79553
133	P35_10G_FinA	CFW	1.06228
134	P35_10G_FinA	CR	1.0354
135	P35_10G_FinA	DTT	1.01663
136	P35_10G_FinA	H2O2	0.968077
137	P35_10G_FinA	NaCl	0.81928
138	P35_10G_FinA	SDS	0.90683
139	P35_10G_FinA	YPD	0.764952
140	BG2_11B_FLZ	CFW	0.815354
141	BG2_11B_FLZ	CR	0.871819
142	BG2_11B_FLZ	DTT	1.26373
143	BG2_11B_FLZ	H2O2	0.994742
144	BG2_11B_FLZ	NaCl	0.318478
145	BG2_11B_FLZ	SDS	0.57977
146	BG2_11B_FLZ	YPD	0.683409
147	BG2_11B_ANI	CFW	0.924805
148	BG2_11B_ANI	CR	1.1384
149	BG2_11B_ANI	DTT	1.24119
150	BG2_11B_ANI	H2O2	0.994942
151	BG2_11B_ANI	NaCl	0.893586
152	BG2_11B_ANI	SDS	0.740556
153	BG2_11B_ANI	YPD	0.801872
154	BG2_11B_AinF	CFW	0.967926
155	BG2_11B_AinF	CR	1.14927
156	BG2_11B_AinF	DTT	1.22084
157	BG2_11B_AinF	H2O2	1.01522
158	BG2_11B_AinF	NaCl	0.656551
159	BG2_11B_AinF	SDS	0.801388
160	BG2_11B_AinF	YPD	0.740873
161	BG2_11B_FinA	CFW	0.40136
162	BG2_11B_FinA	CR	1.01505
163	BG2_11B_FinA	DTT	1.33204
164	BG2_11B_FinA	H2O2	0.323775
165	BG2_11B_FinA	NaCl	0.166537
166	BG2_11B_FinA	SDS	1.06438
167	BG2_11B_FinA	YPD	0.445012
175	BG2_11H_FLZ	CFW	0.863583
176	BG2_11H_FLZ	CR	0.859711
177	BG2_11H_FLZ	DTT	1.29687
178	BG2_11H_FLZ	H2O2	0.948363
179	BG2_11H_FLZ	NaCl	0.00275222
180	BG2_11H_FLZ	SDS	0.841789
181	BG2_11H_FLZ	YPD	0.661748
182	BG2_11H_ANI	CFW	0.917643
183	BG2_11H_ANI	CR	1.07941
184	BG2_11H_ANI	DTT	1.17847
185	BG2_11H_ANI	H2O2	1.03036
186	BG2_11H_ANI	NaCl	0.766305
187	BG2_11H_ANI	SDS	0.775765
188	BG2_11H_ANI	YPD	0.852535
189	BG2_11H_AinF	CFW	0.927095
190	BG2_11H_AinF	CR	1.103
191	BG2_11H_AinF	DTT	1.1859
192	BG2_11H_AinF	H2O2	0.940133
193	BG2_11H_AinF	NaCl	0.378796
194	BG2_11H_AinF	SDS	0.803648
195	BG2_11H_AinF	YPD	0.71624
196	BG2_11H_FinA	CFW	0.00783806
197	BG2_11H_FinA	CR	0.0294811
198	BG2_11H_FinA	DTT	1.2214
199	BG2_11H_FinA	H2O2	1.03456
200	BG2_11H_FinA	NaCl	0.00891176
201	BG2_11H_FinA	SDS	1.12823
202	BG2_11H_FinA	YPD	0.28889
203	CST34_2A_FLZ	CFW	1.03165
204	CST34_2A_FLZ	CR	1.17542
205	CST34_2A_FLZ	DTT	1.20811
206	CST34_2A_FLZ	H2O2	1.02645
207	CST34_2A_FLZ	NaCl	0.758695
208	CST34_2A_FLZ	SDS	1.19694
209	CST34_2A_FLZ	YPD	0.841488
210	CST34_2A_ANI	CFW	1.00924
211	CST34_2A_ANI	CR	0.858166
212	CST34_2A_ANI	DTT	1.2494
213	CST34_2A_ANI	H2O2	0.89173
214	CST34_2A_ANI	NaCl	0.663785
215	CST34_2A_ANI	SDS	0.987678
216	CST34_2A_ANI	YPD	0.748195
217	CST34_2A_ANIFLZ	CFW	0.778204
218	CST34_2A_ANIFLZ	CR	0.722603
219	CST34_2A_ANIFLZ	DTT	1.32009
220	CST34_2A_ANIFLZ	H2O2	0.859294
221	CST34_2A_ANIFLZ	NaCl	0.801847
222	CST34_2A_ANIFLZ	SDS	1.22228
223	CST34_2A_ANIFLZ	YPD	0.642769
224	CST34_2A_AinF	CFW	0.637795
225	CST34_2A_AinF	CR	0.512991
226	CST34_2A_AinF	DTT	1.25977
227	CST34_2A_AinF	H2O2	0.966768
228	CST34_2A_AinF	NaCl	0.801819
229	CST34_2A_AinF	SDS	1.3338
230	CST34_2A_AinF	YPD	0.739297
231	CST34_2A_FinA	CFW	0.633365
232	CST34_2A_FinA	CR	0.309863
233	CST34_2A_FinA	DTT	1.18482
234	CST34_2A_FinA	H2O2	0.909526
235	CST34_2A_FinA	NaCl	0.445042
236	CST34_2A_FinA	SDS	1.0131
237	CST34_2A_FinA	YPD	0.564683
245	CST34_2C_FLZ	CFW	1.03784
246	CST34_2C_FLZ	CR	1.15
247	CST34_2C_FLZ	DTT	1.21308
248	CST34_2C_FLZ	H2O2	1.02487
249	CST34_2C_FLZ	NaCl	0.763936
250	CST34_2C_FLZ	SDS	1.1373
251	CST34_2C_FLZ	YPD	0.829038
252	CST34_2C_FinA	CFW	0.000216603
253	CST34_2C_FinA	CR	0.000714028
254	CST34_2C_FinA	DTT	1.11694
255	CST34_2C_FinA	H2O2	0.748676
256	CST34_2C_FinA	NaCl	0.944994
257	CST34_2C_FinA	SDS	0.943211
258	CST34_2C_FinA	YPD	0.729888
259	CST34_2G_ANI	CFW	0.850027
260	CST34_2G_ANI	CR	0.691991
261	CST34_2G_ANI	DTT	1.1437
262	CST34_2G_ANI	H2O2	0.920963
263	CST34_2G_ANI	NaCl	0.853393
264	CST34_2G_ANI	SDS	1.09607
265	CST34_2G_ANI	YPD	0.874777
266	CST34_2G_ANIFLZ	CFW	0.980935
267	CST34_2G_ANIFLZ	CR	0.457303
268	CST34_2G_ANIFLZ	DTT	1.31762
269	CST34_2G_ANIFLZ	H2O2	1.06806
270	CST34_2G_ANIFLZ	NaCl	0.595618
271	CST34_2G_ANIFLZ	SDS	1.0163
272	CST34_2G_ANIFLZ	YPD	0.746626
273	CST34_2G_AinF	CFW	0.883427
274	CST34_2G_AinF	CR	0.838927
275	CST34_2G_AinF	DTT	1.19414
276	CST34_2G_AinF	H2O2	0.965042
277	CST34_2G_AinF	NaCl	0.737367
278	CST34_2G_AinF	SDS	1.1111
279	CST34_2G_AinF	YPD	0.72887
280	EB0911_3B_FLZ	CFW	0.990841
281	EB0911_3B_FLZ	CR	1.03463
282	EB0911_3B_FLZ	DTT	1.09778
283	EB0911_3B_FLZ	H2O2	0.905659
284	EB0911_3B_FLZ	NaCl	0.544632
285	EB0911_3B_FLZ	SDS	1.13974
286	EB0911_3B_FLZ	YPD	0.87795
287	EB0911_3B_ANI	CFW	0.974351
288	EB0911_3B_ANI	CR	0.934152
289	EB0911_3B_ANI	DTT	0.987901
290	EB0911_3B_ANI	H2O2	0.861065
291	EB0911_3B_ANI	NaCl	0.899919
292	EB0911_3B_ANI	SDS	0.920721
293	EB0911_3B_ANI	YPD	0.957269
294	EB0911_3B_AinF	CFW	0.951562
295	EB0911_3B_AinF	CR	0.958909
296	EB0911_3B_AinF	DTT	0.994033
297	EB0911_3B_AinF	H2O2	0.864831
298	EB0911_3B_AinF	NaCl	0.857373
299	EB0911_3B_AinF	SDS	0.396792
300	EB0911_3B_AinF	YPD	0.934921
301	EB0911_3B_FinA	CFW	0.94478
302	EB0911_3B_FinA	CR	0.850859
303	EB0911_3B_FinA	DTT	1.09047
304	EB0911_3B_FinA	H2O2	0.926907
305	EB0911_3B_FinA	NaCl	0.745093
306	EB0911_3B_FinA	SDS	1.17227
307	EB0911_3B_FinA	YPD	0.876527
315	EB0911_3H_FLZ	CFW	0.855252
316	EB0911_3H_FLZ	CR	0.356793
317	EB0911_3H_FLZ	DTT	1.15805
318	EB0911_3H_FLZ	H2O2	0.884897
319	EB0911_3H_FLZ	NaCl	0
320	EB0911_3H_FLZ	SDS	0.0302806
321	EB0911_3H_FLZ	YPD	0.568675
322	EB0911_3H_ANI	CFW	0
323	EB0911_3H_ANI	CR	0
324	EB0911_3H_ANI	DTT	0.972199
325	EB0911_3H_ANI	H2O2	0.776088
326	EB0911_3H_ANI	NaCl	1.24686
327	EB0911_3H_ANI	SDS	0.0204747
328	EB0911_3H_ANI	YPD	0.715953
329	EB0911_3H_AinF	CFW	0.0158833
330	EB0911_3H_AinF	CR	0.0111415
331	EB0911_3H_AinF	DTT	1.12759
332	EB0911_3H_AinF	H2O2	0.960749
333	EB0911_3H_AinF	NaCl	0
334	EB0911_3H_AinF	SDS	0.145204
335	EB0911_3H_AinF	YPD	0.594917
336	EB0911_3H_FinA	CFW	0.956729
337	EB0911_3H_FinA	CR	0.96406
338	EB0911_3H_FinA	DTT	1.10677
339	EB0911_3H_FinA	H2O2	0.738451
340	EB0911_3H_FinA	NaCl	0
341	EB0911_3H_FinA	SDS	0.0222062
342	EB0911_3H_FinA	YPD	0.444112
343	CST78_4G_FLZ	CFW	0.786633
344	CST78_4G_FLZ	CR	0.723818
345	CST78_4G_FLZ	DTT	1.11304
346	CST78_4G_FLZ	H2O2	0.885013
347	CST78_4G_FLZ	NaCl	0
348	CST78_4G_FLZ	SDS	1.13532
349	CST78_4G_FLZ	YPD	0.706664
350	CST78_4G_FinA	CFW	0.936708
351	CST78_4G_FinA	CR	1.17492
352	CST78_4G_FinA	DTT	1.02255
353	CST78_4G_FinA	H2O2	0.812011
354	CST78_4G_FinA	NaCl	0.000892289
355	CST78_4G_FinA	SDS	0.0311586
356	CST78_4G_FinA	YPD	0.633799
364	M12_5F_FLZ	CFW	0.944868
365	M12_5F_FLZ	CR	1.06115
366	M12_5F_FLZ	DTT	1.02982
367	M12_5F_FLZ	H2O2	0.0470347
368	M12_5F_FLZ	NaCl	0.930971
369	M12_5F_FLZ	SDS	1.10452
370	M12_5F_FLZ	YPD	0.910527
371	M12_5F_ANI	CFW	0.999187
372	M12_5F_ANI	CR	1.12891
373	M12_5F_ANI	DTT	0.961391
374	M12_5F_ANI	H2O2	0
375	M12_5F_ANI	NaCl	0.890112
376	M12_5F_ANI	SDS	0.145926
377	M12_5F_ANI	YPD	0.868585
378	M12_5F_AinF	CFW	0.924786
379	M12_5F_AinF	CR	1.09178
380	M12_5F_AinF	DTT	0.972772
381	M12_5F_AinF	H2O2	0.00116333
382	M12_5F_AinF	NaCl	0.766858
383	M12_5F_AinF	SDS	0.0375044
384	M12_5F_AinF	YPD	0.790437
385	M12_5F_FinA	CFW	0.832666
386	M12_5F_FinA	CR	0.719927
387	M12_5F_FinA	DTT	0.994281
388	M12_5F_FinA	H2O2	0.0171729
389	M12_5F_FinA	NaCl	0.84953
390	M12_5F_FinA	SDS	1.13406
391	M12_5F_FinA	YPD	0.888771
399	M12_5H_FLZ	CFW	0.973358
400	M12_5H_FLZ	CR	1.01978
401	M12_5H_FLZ	DTT	1.02587
402	M12_5H_FLZ	H2O2	0
403	M12_5H_FLZ	NaCl	0.872621
404	M12_5H_FLZ	SDS	1.15072
405	M12_5H_FLZ	YPD	1.00908
406	M12_5H_ANI	CFW	0.900624
407	M12_5H_ANI	CR	1.07106
408	M12_5H_ANI	DTT	1.00688
409	M12_5H_ANI	H2O2	0.462204
410	M12_5H_ANI	NaCl	0.930981
411	M12_5H_ANI	SDS	1.18837
412	M12_5H_ANI	YPD	0.998926
413	M12_5H_AinF	CFW	0.927001
414	M12_5H_AinF	CR	0.987783
415	M12_5H_AinF	DTT	1.17974
416	M12_5H_AinF	H2O2	0
417	M12_5H_AinF	NaCl	0.625061
418	M12_5H_AinF	SDS	0.849651
419	M12_5H_AinF	YPD	0.789502
420	M12_5H_FinA	CFW	0.809441
421	M12_5H_FinA	CR	0.241461
422	M12_5H_FinA	DTT	1.06092
423	M12_5H_FinA	H2O2	0
424	M12_5H_FinA	NaCl	0.86835
425	M12_5H_FinA	SDS	0.847431
426	M12_5H_FinA	YPD	0.89039
427	EF1620_7B_FLZ	CFW	0.865319
428	EF1620_7B_FLZ	CR	0.993488
429	EF1620_7B_FLZ	DTT	0.99499
430	EF1620_7B_FLZ	H2O2	0.966868
431	EF1620_7B_FLZ	NaCl	0.745246
432	EF1620_7B_FLZ	SDS	1.10086
433	EF1620_7B_FLZ	YPD	1.0916
434	EF1620_7B_ANI	CFW	0.379804
435	EF1620_7B_ANI	CR	0.160179
436	EF1620_7B_ANI	DTT	1.56774
437	EF1620_7B_ANI	H2O2	0.119922
438	EF1620_7B_ANI	NaCl	0
439	EF1620_7B_ANI	SDS	0.00489173
440	EF1620_7B_ANI	YPD	0.0785916
441	EF1620_7B_AinF	CFW	0
442	EF1620_7B_AinF	CR	0.523104
443	EF1620_7B_AinF	DTT	1.05005
444	EF1620_7B_AinF	H2O2	0
445	EF1620_7B_AinF	NaCl	0
446	EF1620_7B_AinF	SDS	0
447	EF1620_7B_AinF	YPD	0.178871
448	EF1620_7B_FinA	CFW	0
449	EF1620_7B_FinA	CR	0.0259523
450	EF1620_7B_FinA	DTT	0.776297
451	EF1620_7B_FinA	H2O2	0.0459552
452	EF1620_7B_FinA	NaCl	0.130719
453	EF1620_7B_FinA	SDS	0.0431188
454	EF1620_7B_FinA	YPD	0.58443
455	EF1620_7D_FLZ	CFW	0.910207
456	EF1620_7D_FLZ	CR	1.0187
457	EF1620_7D_FLZ	DTT	0.980118
458	EF1620_7D_FLZ	H2O2	0.964274
459	EF1620_7D_FLZ	NaCl	0.677423
460	EF1620_7D_FLZ	SDS	1.14618
461	EF1620_7D_FLZ	YPD	1.12024
462	EF1620_7D_ANI	CFW	0.842473
463	EF1620_7D_ANI	CR	1.00067
464	EF1620_7D_ANI	DTT	0.942536
465	EF1620_7D_ANI	H2O2	0.924104
466	EF1620_7D_ANI	NaCl	0.844339
467	EF1620_7D_ANI	SDS	1.12562
468	EF1620_7D_ANI	YPD	1.19156
469	EF1620_7D_ANIFLZ	CFW	1.00122
470	EF1620_7D_ANIFLZ	CR	1.29352
471	EF1620_7D_ANIFLZ	DTT	0.987243
472	EF1620_7D_ANIFLZ	H2O2	0.863464
473	EF1620_7D_ANIFLZ	NaCl	0
474	EF1620_7D_ANIFLZ	SDS	0.736563
475	EF1620_7D_ANIFLZ	YPD	0.689213
476	EF1620_7D_AinF	CFW	0.877764
477	EF1620_7D_AinF	CR	1.03931
478	EF1620_7D_AinF	DTT	0.943724
479	EF1620_7D_AinF	H2O2	0.945916
480	EF1620_7D_AinF	NaCl	0.751281
481	EF1620_7D_AinF	SDS	0.955882
482	EF1620_7D_AinF	YPD	1.11305
483	EF1620_7D_FinA	CFW	0.531686
484	EF1620_7D_FinA	CR	0.365581
485	EF1620_7D_FinA	DTT	0.965985
486	EF1620_7D_FinA	H2O2	0.914698
487	EF1620_7D_FinA	NaCl	0.598579
488	EF1620_7D_FinA	SDS	1.20134
489	EF1620_7D_FinA	YPD	1.07111
497	EF1620_7F_ANI	CFW	0.953839
498	EF1620_7F_ANI	CR	1.15215
499	EF1620_7F_ANI	DTT	0.94282
500	EF1620_7F_ANI	H2O2	0.950878
501	EF1620_7F_ANI	NaCl	0.852996
502	EF1620_7F_ANI	SDS	1.20388
503	EF1620_7F_ANI	YPD	1.22345
504	EF1620_7F_ANIFLZ	CFW	0.688394
505	EF1620_7F_ANIFLZ	CR	0.776965
506	EF1620_7F_ANIFLZ	DTT	1.00357
507	EF1620_7F_ANIFLZ	H2O2	0.845682
508	EF1620_7F_ANIFLZ	NaCl	0.646628
509	EF1620_7F_ANIFLZ	SDS	0.948788
510	EF1620_7F_ANIFLZ	YPD	0.882067
511	EF1620_7F_AinF	CFW	0.748302
512	EF1620_7F_AinF	CR	0.748432
513	EF1620_7F_AinF	DTT	0.936275
514	EF1620_7F_AinF	H2O2	0.830303
515	EF1620_7F_AinF	NaCl	0.554247
516	EF1620_7F_AinF	SDS	1.2263
517	EF1620_7F_AinF	YPD	0.918546
518	F15_8G_FLZ	CFW	0.848155
519	F15_8G_FLZ	CR	1.11078
520	F15_8G_FLZ	DTT	1.13634
521	F15_8G_FLZ	H2O2	0.88754
522	F15_8G_FLZ	NaCl	0
523	F15_8G_FLZ	SDS	1.01232
524	F15_8G_FLZ	YPD	0.859755
525	F15_8G_FinA	CFW	0.854203
526	F15_8G_FinA	CR	0.998499
527	F15_8G_FinA	DTT	1.21753
528	F15_8G_FinA	H2O2	0.953865
529	F15_8G_FinA	NaCl	0.000511584
530	F15_8G_FinA	SDS	0.728469
531	F15_8G_FinA	YPD	0.576969
539	CBS138_9F_FLZ	CFW	0.88585
540	CBS138_9F_FLZ	CR	0.776439
541	CBS138_9F_FLZ	DTT	1.3333
542	CBS138_9F_FLZ	H2O2	0.919516
543	CBS138_9F_FLZ	NaCl	0.780191
544	CBS138_9F_FLZ	SDS	1.26577
545	CBS138_9F_FLZ	YPD	0.789186
546	CBS138_9F_ANI	CFW	0.0744001
547	CBS138_9F_ANI	CR	0.726946
548	CBS138_9F_ANI	DTT	1.13425
549	CBS138_9F_ANI	H2O2	0.52718
550	CBS138_9F_ANI	NaCl	0.00270104
551	CBS138_9F_ANI	SDS	0.0519776
552	CBS138_9F_ANI	YPD	0.631152
553	CBS138_9F_AinF	CFW	0.601399
554	CBS138_9F_AinF	CR	0.911978
555	CBS138_9F_AinF	DTT	1.12315
556	CBS138_9F_AinF	H2O2	0.977584
557	CBS138_9F_AinF	NaCl	0.00536717
558	CBS138_9F_AinF	SDS	0.218626
559	CBS138_9F_AinF	YPD	0.584537
560	CBS138_9F_FinA	CFW	1.11502
561	CBS138_9F_FinA	CR	1.01455
562	CBS138_9F_FinA	DTT	1.24398
563	CBS138_9F_FinA	H2O2	0.663335
564	CBS138_9F_FinA	NaCl	0.562203
565	CBS138_9F_FinA	SDS	1.04114
566	CBS138_9F_FinA	YPD	0.610955
574	CBS138_9H_FLZ	CFW	0.75477
575	CBS138_9H_FLZ	CR	0.89157
576	CBS138_9H_FLZ	DTT	1.35811
577	CBS138_9H_FLZ	H2O2	0.013895
578	CBS138_9H_FLZ	NaCl	0.792087
579	CBS138_9H_FLZ	SDS	1.27484
580	CBS138_9H_FLZ	YPD	0.77595
581	CBS138_9H_ANI	CFW	0.0184275
582	CBS138_9H_ANI	CR	0.486272
583	CBS138_9H_ANI	DTT	1.27704
584	CBS138_9H_ANI	H2O2	0.508595
585	CBS138_9H_ANI	NaCl	0.26247
586	CBS138_9H_ANI	SDS	0.526159
587	CBS138_9H_ANI	YPD	0.798608
588	CBS138_9H_AinF	CFW	0.524196
589	CBS138_9H_AinF	CR	0.601725
590	CBS138_9H_AinF	DTT	1.25489
591	CBS138_9H_AinF	H2O2	0.868919
592	CBS138_9H_AinF	NaCl	0.279568
593	CBS138_9H_AinF	SDS	0.911025
594	CBS138_9H_AinF	YPD	0.959006
595	CBS138_9H_FinA	CFW	1.07129
596	CBS138_9H_FinA	CR	1.00514
597	CBS138_9H_FinA	DTT	1.10706
598	CBS138_9H_FinA	H2O2	1.00078
599	CBS138_9H_FinA	NaCl	0.798488
600	CBS138_9H_FinA	SDS	1.06657
601	CBS138_9H_FinA	YPD	0.848319
602	BG2_11B_ANI	CycA	0.903686
604	BG2_11B_AinF	CycA	1.04268
606	BG2_11B_FLZ	CycA	1.00874
608	BG2_11B_FinA	CycA	0.853025
610	BG2_11H_ANI	CycA	0.925773
612	BG2_11H_AinF	CycA	1.01533
614	BG2_11H_FLZ	CycA	1.00448
616	BG2_11H_FinA	CycA	0.245906
620	CBS138_9F_ANI	CycA	0.0914964
622	CBS138_9F_AinF	CycA	0.102464
624	CBS138_9F_FLZ	CycA	1.23289
626	CBS138_9F_FinA	CycA	1.09678
628	CBS138_9H_ANI	CycA	0.0831745
630	CBS138_9H_AinF	CycA	0.0848367
632	CBS138_9H_FLZ	CycA	0.996348
634	CBS138_9H_FinA	CycA	0.812268
638	CST34_2A_ANI	CycA	0.574616
640	CST34_2A_ANIFLZ	CycA	0.909644
642	CST34_2A_AinF	CycA	0.934662
644	CST34_2A_FLZ	CycA	1.00568
646	CST34_2A_FinA	CycA	0.611643
648	CST34_2C_FLZ	CycA	0.963605
650	CST34_2C_FinA	CycA	0.985612
652	CST34_2G_ANI	CycA	0.754624
654	CST34_2G_ANIFLZ	CycA	1.00884
656	CST34_2G_AinF	CycA	0.622603
660	CST78_4G_FLZ	CycA	0.988493
662	CST78_4G_FinA	CycA	0.729611
666	EB0911_3B_ANI	CycA	0.816991
668	EB0911_3B_AinF	CycA	0.846559
670	EB0911_3B_FLZ	CycA	1.10217
672	EB0911_3B_FinA	CycA	0.93556
674	EB0911_3H_ANI	CycA	0.126294
676	EB0911_3H_AinF	CycA	0.973487
678	EB0911_3H_FLZ	CycA	0.893589
680	EB0911_3H_FinA	CycA	0.800158
684	EF1620_7B_ANI	CycA	0.0507515
686	EF1620_7B_AinF	CycA	0.0936093
688	EF1620_7B_FLZ	CycA	1.00083
690	EF1620_7B_FinA	CycA	0.0753691
692	EF1620_7D_ANI	CycA	0.783243
694	EF1620_7D_ANIFLZ	CycA	0.59047
696	EF1620_7D_AinF	CycA	0.846718
698	EF1620_7D_FLZ	CycA	0.983444
700	EF1620_7D_FinA	CycA	0.97249
702	EF1620_7F_ANI	CycA	0.853738
704	EF1620_7F_ANIFLZ	CycA	0.936818
706	EF1620_7F_AinF	CycA	0.886004
710	F15_8G_FLZ	CycA	0.85045
712	F15_8G_FinA	CycA	0.383414
716	M12_5F_ANI	CycA	0.870079
718	M12_5F_AinF	CycA	0.797768
720	M12_5F_FLZ	CycA	0.925058
722	M12_5F_FinA	CycA	1.06344
724	M12_5H_ANI	CycA	0.992116
726	M12_5H_AinF	CycA	0.841974
728	M12_5H_FLZ	CycA	0.986893
730	M12_5H_FinA	CycA	0.104584
734	P35_10E_ANI	CycA	0.483004
736	P35_10E_ANIFLZ	CycA	1.09371
738	P35_10E_AinF	CycA	0.218097
740	P35_10E_FLZ	CycA	0.919446
742	P35_10E_FinA	CycA	0.90292
744	P35_10G_ANI	CycA	0.84284
746	P35_10G_ANIFLZ	CycA	0.71556
748	P35_10G_AinF	CycA	0.925417
750	P35_10G_FLZ	CycA	1.07766
752	P35_10G_FinA	CycA	1.09186
