# Supplementary material for: Uncovering actionable trade-offs of antifungal resistance in a yeast pathogen
Source: Mol Syst Biol. 2026 Jan 12;22(4):537–62. doi: 10.1038/s44320-025-00185-3 (PMC13046754; doi:10.1038/s44320-025-00185-3)
Supplement: Supplementary file 10 — Source data Fig. 5 [file 44320_2025_185_MOESM10_ESM.zip › SD_figure_5/Fig5_C.xlsx]

## Sheet: Sheet1
	stress_condition	model_name	only_predictors_univariate_corr	type_feature_selection	tol_r2	consider_interactions	selected_predictors	mean_mean_r2	minus_logp_maxT	model consistency	sig. model
0	YPD	linear_regression	FALSE	forward_inHouse	0.15	FALSE	('PDR1_miss_280-372',)	0.137799	0.19044	2	FALSE
1	YPD	linear_regression	FALSE	forward_inHouse	0.15	TRUE	('PDR1_miss_280-376',)	0.100478	0.279841	3	FALSE
2	YPD	linear_regression	FALSE	forward_inHouse	0.1	FALSE	('PDR1_miss_280-885',)	0.13605	0.19044	2	FALSE
3	YPD	linear_regression	FALSE	forward_inHouse	0.1	TRUE	('PDR1_miss_280-768',)	0.149235	0.462181	3	FALSE
4	YPD	linear_regression	FALSE	forward_inHouse	0.2	FALSE	('PDR1_miss_280-372',)	0.166874	0.279841	2	FALSE
5	YPD	linear_regression	FALSE	forward_inHouse	0.2	TRUE	('PDR1_miss_280-376',)	0.10929	0.332547	3	FALSE
6	YPD	linear_regression	FALSE	forward_sklearn	0.15	FALSE	('GO_BP_GO:0046394_truncation', 'PDR1_miss_280-339')	0.193445	0.0942041	1	FALSE
7	YPD	linear_regression	FALSE	forward_sklearn	0.15	TRUE	('PDR1_miss_280-376',)	0.0769896	0.90309	7	FALSE
8	YPD	linear_regression	FALSE	forward_sklearn	0.1	FALSE	('PDR1_miss_280-376',)	0.116095	0.501689	4	FALSE
9	YPD	linear_regression	FALSE	forward_sklearn	0.1	TRUE	('PDR1_miss_280-376',)	0.120642	0.158015	2	FALSE
10	YPD	linear_regression	FALSE	forward_sklearn	0.2	FALSE	()	0	-0.00216606	0	FALSE
11	YPD	linear_regression	FALSE	forward_sklearn	0.2	TRUE	('PDR1_miss_280-768',)	0.0375803	-0.00216606	1	FALSE
12	YPD	linear_regression	TRUE	forward_inHouse	0.15	FALSE	('PDR1_miss_280-376',)	0.135531	0.414539	3	FALSE
13	YPD	linear_regression	TRUE	forward_inHouse	0.15	TRUE	('FKS2_miss_201-1378 * PDR1_miss_280-768',)	0.220657	0.488117	2	FALSE
14	YPD	linear_regression	TRUE	forward_inHouse	0.1	FALSE	('PDR1_miss_280-768',)	0.107108	0.145694	2	FALSE
15	YPD	linear_regression	TRUE	forward_inHouse	0.1	TRUE	('FKS2_miss_201-1378 * PDR1_miss_280-768',)	0.163473	0.545155	3	FALSE
16	YPD	linear_regression	TRUE	forward_inHouse	0.2	FALSE	('PDR1_miss_280-376',)	0.112403	0.151811	2	FALSE
17	YPD	linear_regression	TRUE	forward_inHouse	0.2	TRUE	('FKS2_miss_651-1378 * PDR1_miss_280-768',)	0.211117	0.437707	2	FALSE
18	YPD	linear_regression	TRUE	forward_sklearn	0.15	FALSE	('PDR1_miss_280-376',)	0.168644	1.12494	5	FALSE
19	YPD	linear_regression	TRUE	forward_sklearn	0.15	TRUE	('FKS2_miss_651-1378 * PDR1_miss_280-768',)	0.189822	1.34679	6	TRUE
20	YPD	linear_regression	TRUE	forward_sklearn	0.1	FALSE	('PDR1_miss_280-376',)	0.115614	0.869666	6	FALSE
21	YPD	linear_regression	TRUE	forward_sklearn	0.1	TRUE	('FKS2_miss_201-1378 * PDR1_miss_280-768', 'presence_variant-ChrE-DUP * FKS2_miss_654-662', 'resistance_genes_broad_ERG3_profile|||miss * GO_BP_GO:0051278_miss')	0.451331	1.34679	1	FALSE
22	YPD	linear_regression	TRUE	forward_sklearn	0.2	FALSE	('PDR1_miss_280-376',)	0.110516	0.709965	5	FALSE
23	YPD	linear_regression	TRUE	forward_sklearn	0.2	TRUE	('FKS2_miss_651-1378 * PDR1_miss_280-768',)	0.152742	0.688246	4	FALSE
24	YPD	regression_tree_auto_ccp	FALSE	forward_inHouse	0.15	FALSE	()	0	-0.00216606	0	FALSE
25	YPD	regression_tree_auto_ccp	FALSE	forward_inHouse	0.1	FALSE	()	0	-0.00216606	0	FALSE
26	YPD	regression_tree_auto_ccp	FALSE	forward_inHouse	0.2	FALSE	()	0	-0.00216606	0	FALSE
27	YPD	regression_tree_auto_ccp	FALSE	regression_tree_feature_importance		FALSE	('GO_BP_GO:0048583_truncation', 'GO_CC_GO:0031227_miss', 'MetaCyc_PWY-6807_truncation', 'PDR1_miss_280-376', 'strain|||EF1620')	0.10993	0.0109954	1	FALSE
28	YPD	regression_tree_auto_ccp	FALSE	sel_from_model		FALSE	('ERG3_miss_230-235', 'FKS1_miss_1337-1485', 'GO_BP_GO:0043161_truncation', 'GO_BP_GO:0051641_truncation', 'PDR1_miss_280-376', 'presence_variant-ChrI-partial DUP', 'presence_variant-FKS2-mis|p.662|L/W', 'strain|||EF1620')	0.150637	0.0338583	1	FALSE
29	YPD	regression_tree_auto_ccp	TRUE	forward_inHouse	0.15	FALSE	()	0	-0.00216606	0	FALSE
30	YPD	regression_tree_auto_ccp	TRUE	forward_inHouse	0.1	FALSE	('PDR1_miss_280-376',)	0.0233994	-0.00216606	1	FALSE
31	YPD	regression_tree_auto_ccp	TRUE	forward_inHouse	0.2	FALSE	()	0	-0.00216606	0	FALSE
32	YPD	regression_tree_auto_ccp	TRUE	regression_tree_feature_importance		FALSE	('GO_CC_GO:0070013_truncation', 'MetaCyc_PWY-6807_truncation', 'PDR1_miss_280-376', 'strain|||EF1620')	0.0401735	0.00656377	2	FALSE
33	YPD	regression_tree_auto_ccp	TRUE	sel_from_model		FALSE	('GO_CC_GO:0031227_miss', 'MetaCyc_PWY-6807_truncation', 'PDR1_miss_280-376', 'PDR1_miss_297-372', 'presence_variant-FKS2-mis|p.662|L/W', 'resistance_genes_broad_ERG11_chrE_profile|||ChrE dup', 'strain|||EF1620')	0.0701731	-0.00216606	1	FALSE
34	YPD	regresssion_tree_custom	FALSE	RFECV		FALSE	('GO_BP_GO:0046394_truncation', 'PDR1_miss_280-376', 'Reactome_R-SCE-72695_miss', 'WT_M_AUC_YPD', 'presence_variant-FKS2-mis|p.662|L/W', 'resistance_genes_broad_ERG11_chrE_profile|||ChrE dup', 'strain|||EF1620')	0.236395	0.19044	1	FALSE
35	YPD	regresssion_tree_custom	FALSE	forward_inHouse	0.15	FALSE	('PDR1_miss_280-376',)	0.12679	0.90309	6	FALSE
36	YPD	regresssion_tree_custom	FALSE	forward_inHouse	0.1	FALSE	('PDR1_miss_280-376',)	0.172953	0.756962	4	FALSE
37	YPD	regresssion_tree_custom	FALSE	forward_inHouse	0.2	FALSE	('PDR1_miss_280-768',)	0.182249	0.688246	3	FALSE
38	YPD	regresssion_tree_custom	FALSE	forward_sklearn	0.15	FALSE	('PDR1_miss_280-376',)	0.120552	1.25964	9	FALSE
39	YPD	regresssion_tree_custom	FALSE	forward_sklearn	0.1	FALSE	('PDR1_miss_280-376',)	0.128326	0.90309	6	FALSE
40	YPD	regresssion_tree_custom	FALSE	forward_sklearn	0.2	FALSE	('PDR1_miss_280-376',)	0.123379	1.25964	9	FALSE
41	YPD	regresssion_tree_custom	FALSE	regression_tree_feature_importance		FALSE	('GO_BP_GO:0006996_miss', 'GO_BP_GO:0046394_truncation', 'MetaCyc_PWY-6689_miss', 'PDR1_miss_280-376', 'PDR1_miss_328-946', 'PDR1_miss_329-330', 'presence_variant-ChrE-DUP', 'presence_variant-FKS2-mis|p.662|L/W', 'resistance_genes_broad_FKS_profile|||FKS2 miss', 'strain|||EF1620')	0.191919	0.0835461	1	FALSE
42	YPD	regresssion_tree_custom	FALSE	sel_from_model		FALSE	('ERG3_miss_122-300', 'FKS1_miss_309-1337', 'FKS2_miss_201-662', 'FKS2_miss_651-1200', 'GO_BP_GO:0006996_miss', 'GO_BP_GO:0033554_miss', 'GO_BP_GO:0044271_miss', 'GO_BP_GO:0046394_truncation', 'GO_CC_GO:0005826_miss', 'GO_CC_GO:0031224_miss', 'GO_CC_GO:0043231_miss', 'MetaCyc_PWY-6689_miss', 'PDR1_miss_280-376', 'PDR1_miss_329-330', 'PDR1_miss_330-1081', 'PDR1_miss_330-334', 'PDR1_miss_346-348', …	0.156494	0.0338583	1	FALSE
43	YPD	regresssion_tree_custom	TRUE	RFECV		FALSE	('GO_BP_GO:0046394_truncation', 'PDR1_miss_280-376', 'WT_M_AUC_YPD', 'presence_variant-ChrE-DUP', 'strain|||EF1620')	0.259863	0.314258	1	FALSE
44	YPD	regresssion_tree_custom	TRUE	forward_inHouse	0.15	FALSE	('PDR1_miss_280-885',)	0.156867	0.255707	2	FALSE
45	YPD	regresssion_tree_custom	TRUE	forward_inHouse	0.1	FALSE	('PDR1_miss_280-768',)	0.133394	0.403403	3	FALSE
46	YPD	regresssion_tree_custom	TRUE	forward_inHouse	0.2	FALSE	('PDR1_miss_280-885',)	0.06011	0.0385789	2	FALSE
47	YPD	regresssion_tree_custom	TRUE	forward_sklearn	0.15	FALSE	('PDR1_miss_280-768',)	0.118201	0.158015	2	FALSE
48	YPD	regresssion_tree_custom	TRUE	forward_sklearn	0.1	FALSE	('PDR1_miss_280-376',)	0.128793	1.07058	7	FALSE
49	YPD	regresssion_tree_custom	TRUE	forward_sklearn	0.2	FALSE	('PDR1_miss_280-376',)	0.143627	1.34679	9	TRUE
50	YPD	regresssion_tree_custom	TRUE	regression_tree_feature_importance		FALSE	('GO_BP_GO:0046394_truncation', 'MetaCyc_PWY-5047_miss', 'PDR1_miss_280-376', 'PDR1_miss_297-372', 'PDR1_miss_935-1082', 'WT_M_AUC_YPD', 'presence_variant-ChrE-DUP', 'presence_variant-FKS2-mis|p.662|L/W', 'resistance_genes_broad_FKS_profile|||FKS2 miss', 'strain|||EF1620')	0.378072	1.07058	1	FALSE
51	YPD	regresssion_tree_custom	TRUE	sel_from_model		FALSE	('ERG11_miss_152-381', 'FKS2_miss_666-708', 'GO_BP_GO:0044271_miss', 'GO_BP_GO:0044281_miss', 'GO_BP_GO:0046394_truncation', 'MetaCyc_ERGOSTEROL-SYN-PWY_miss', 'PDR1_miss_280-376', 'PDR1_miss_297-372', 'PDR1_miss_334-935', 'PDR1_miss_885-1081', 'WT_M_AUC_YPD', 'presence_variant-FKS2-mis|p.662|L/W', 'resistance_genes_broad_ERG11_chrE_profile|||ChrE dup', 'resistance_genes_broad_FKS_profile|||FKS2 …	0.171914	0.0530567	1	FALSE
52	YPD	rf_regressor	TRUE	RFECV		FALSE	('ERG11_miss_152-381', 'FKS2_miss_660-662', 'FKS2_miss_662-662', 'FKS2_miss_666-708', 'GO_BP_GO:0019752_miss', 'GO_BP_GO:0032787_truncation', 'GO_BP_GO:0036180_truncation', 'GO_BP_GO:0044182_truncation', 'GO_BP_GO:0044281_miss', 'GO_BP_GO:0046394_truncation', 'GO_MF_GO:0008144_miss', 'GO_MF_GO:0016491_miss', 'MetaCyc_ERGOSTEROL-SYN-PWY_miss', 'MetaCyc_Oligosaccharides-Biosynthesis_miss', 'MetaCyc…	0.195302	0.0942041	1	FALSE
53	YPD	rf_regressor	TRUE	forward_sklearn	0.15	FALSE	('PDR1_miss_280-768',)	0.129352	0.0154727	1	FALSE
54	YPD	rf_regressor	TRUE	forward_sklearn	0.1	FALSE	('PDR1_miss_280-376',)	0.127423	0.560667	4	FALSE
55	YPD	rf_regressor	TRUE	forward_sklearn	0.2	FALSE	('PDR1_miss_280-768',)	0.0827924	0.0783135	2	FALSE
56	YPD	rf_regressor	TRUE	rf_regressor_feature_importance		FALSE	('GO_BP_GO:0046394_truncation', 'MetaCyc_PWY-6807_truncation', 'PDR1_miss_280-372', 'PDR1_miss_280-376', 'PDR1_miss_280-768', 'WT_M_AUC_YPD', 'presence_variant-ChrE-DUP', 'resistance_genes_broad_ERG11_chrE_profile|||ChrE dup', 'resistance_genes_broad_FKS_profile|||FKS2 miss', 'strain|||EF1620')	0.248242	1.12494	3	FALSE
57	YPD	rf_regressor	TRUE	sel_from_model		FALSE	('ERG11_miss_152-381', 'FKS2_miss_660-662', 'FKS2_miss_662-662', 'GO_BP_GO:0019752_truncation', 'GO_BP_GO:0030448_miss', 'GO_BP_GO:0036180_truncation', 'GO_BP_GO:0044182_truncation', 'GO_BP_GO:0046394_truncation', 'GO_BP_GO:1901362_truncation', 'GO_CC_GO:0005886_miss', 'GO_MF_GO:0016491_miss', 'MetaCyc_PWY-6807_truncation', 'PDR1_miss_280-339', 'PDR1_miss_280-371', 'PDR1_miss_280-372', 'PDR1_miss…	0.349493	0.869666	1	FALSE
58	CFW	linear_regression	FALSE	forward_inHouse	0.15	FALSE	('MetaCyc_PWY-6899_miss',)	0.229631	0.371611	3	FALSE
59	CFW	linear_regression	FALSE	forward_inHouse	0.15	TRUE	()	0	-0.00216606	0	FALSE
60	CFW	linear_regression	FALSE	forward_inHouse	0.1	FALSE	('MetaCyc_Cellulose-Degradation_miss',)	0.160657	0.00656377	1	FALSE
61	CFW	linear_regression	FALSE	forward_inHouse	0.1	TRUE	('GO_CC_GO:0031227_miss',)	0.300838	1.07058	6	FALSE
62	CFW	linear_regression	FALSE	forward_inHouse	0.2	FALSE	()	0	-0.00216606	0	FALSE
63	CFW	linear_regression	FALSE	forward_inHouse	0.2	TRUE	('GO_CC_GO:0031227_miss',)	0.275479	1.60206	8	TRUE
64	CFW	linear_regression	FALSE	forward_sklearn	0.15	FALSE	('GO_BP_GO:1901576_truncation', 'GO_BP_GO:1901700_miss', 'GO_MF_GO:0016491_miss', 'MetaCyc_Oligosaccharides-Biosynthesis_miss', 'presence_variant-FKS2-mis|p.662|L/W')	0.602715	1.45593	1	FALSE
65	CFW	linear_regression	FALSE	forward_sklearn	0.15	TRUE	('GO_CC_GO:0031227_miss', 'presence_variant-FKS2-mis|p.662|L/W')	0.345799	0.545155	2	FALSE
66	CFW	linear_regression	FALSE	forward_sklearn	0.1	FALSE	('ERG3_miss_9-239', 'GO_CC_GO:0031227_miss', 'MetaCyc_ALKALOIDS_truncation', 'presence_variant-FKS2-mis|p.662|L/W', 'presence_variant-PDR1-mis|p.280|L/F')	0.64089	1.60206	1	FALSE
67	CFW	linear_regression	FALSE	forward_sklearn	0.1	TRUE	('GO_CC_GO:0031227_miss', 'presence_variant-FKS2-mis|p.662|L/W')	0.329931	0.978811	4	FALSE
68	CFW	linear_regression	FALSE	forward_sklearn	0.2	FALSE	('GO_CC_GO:0031227_miss',)	0.215995	1.34679	8	FALSE
69	CFW	linear_regression	FALSE	forward_sklearn	0.2	TRUE	('GO_MF_GO:0016705_miss', 'MetaCyc_Cellulose-Degradation_miss', 'presence_variant-FKS2-mis|p.662|L/W')	0.215283	0.0530567	1	FALSE
70	CFW	linear_regression	TRUE	forward_inHouse	0.15	FALSE	('GO_CC_GO:0031227_miss',)	0.227979	0.576754	5	FALSE
71	CFW	linear_regression	TRUE	forward_inHouse	0.15	TRUE	('resistance_genes_broad_ERG11_chrE_profile|||ChrE dup * MetaCyc_Oligosaccharides-Biosynthesis_miss',)	0.339458	0.5157	2	FALSE
72	CFW	linear_regression	TRUE	forward_inHouse	0.1	FALSE	('GO_CC_GO:0031227_miss', 'GO_MF_GO:0016491_miss')	0.30492	0.177178	1	FALSE
73	CFW	linear_regression	TRUE	forward_inHouse	0.1	TRUE	('resistance_genes_broad_ERG11_chrE_profile|||ChrE dup * MetaCyc_PWY-7921_miss',)	0.280227	0.314258	2	FALSE
74	CFW	linear_regression	TRUE	forward_inHouse	0.2	FALSE	('MetaCyc_PWY-6899_miss',)	0.12116	0.00217692	1	FALSE
75	CFW	linear_regression	TRUE	forward_inHouse	0.2	TRUE	('resistance_genes_broad_ERG11_chrE_profile|||ChrE dup * MetaCyc_PWY-7921_miss',)	0.284475	0.127844	1	FALSE
76	CFW	linear_regression	TRUE	forward_sklearn	0.15	FALSE	('GO_CC_GO:0031227_miss', 'presence_variant-FKS2-mis|p.662|L/W')	0.396825	1.07058	3	FALSE
77	CFW	linear_regression	TRUE	forward_sklearn	0.15	TRUE	('resistance_genes_broad_ERG11_chrE_profile|||ChrE dup * MetaCyc_Oligosaccharides-Biosynthesis_miss', 'resistance_genes_broad_FKS_profile|||FKS1 truncation & FKS2 miss * strain|||CBS138')	0.473596	1.25964	2	FALSE
78	CFW	linear_regression	TRUE	forward_sklearn	0.1	FALSE	('GO_CC_GO:0031224_truncation', 'GO_CC_GO:0031227_miss', 'presence_variant-FKS2-mis|p.662|L/W')	0.487934	1.34679	2	FALSE
79	CFW	linear_regression	TRUE	forward_sklearn	0.1	TRUE	('FKS2_miss_654-662 * strain|||BG2', 'resistance_genes_broad_ERG11_chrE_profile|||ChrE dup * MetaCyc_Oligosaccharides-Biosynthesis_miss', 'resistance_genes_broad_FKS_profile|||FKS1 truncation & FKS2 miss * strain|||CBS138')	0.624412	1.60206	1	FALSE
80	CFW	linear_regression	TRUE	forward_sklearn	0.2	FALSE	('GO_CC_GO:0031227_miss', 'presence_variant-FKS2-mis|p.662|L/W')	0.299638	0.164309	1	FALSE
81	CFW	linear_regression	TRUE	forward_sklearn	0.2	TRUE	('resistance_genes_broad_ERG11_chrE_profile|||ChrE dup * MetaCyc_Oligosaccharides-Biosynthesis_miss',)	0.326504	0.709965	3	FALSE
82	CFW	regression_tree_auto_ccp	FALSE	forward_inHouse	0.15	FALSE	()	0	-0.00216606	0	FALSE
83	CFW	regression_tree_auto_ccp	FALSE	forward_inHouse	0.1	FALSE	('GO_CC_GO:0031227_miss',)	0.0109922	-0.00216606	1	FALSE
84	CFW	regression_tree_auto_ccp	FALSE	forward_inHouse	0.2	FALSE	()	0	-0.00216606	0	FALSE
85	CFW	regression_tree_auto_ccp	FALSE	regression_tree_feature_importance		FALSE	('ERG3_miss_265-1094', 'ERG3_miss_267-300', 'ERG3_miss_96-300', 'FKS1_miss_309-625', 'GO_CC_GO:0031224_truncation', 'GO_CC_GO:0031227_miss', 'MetaCyc_PWY-6612_miss', 'PDR1_miss_348-1081', 'presence_variant-FKS2-mis|p.662|L/W', 'resistance_genes_broad_FKS_profile|||FKS2 miss')	0.61557	1.60206	1	FALSE
86	CFW	regression_tree_auto_ccp	FALSE	sel_from_model		FALSE	('ERG3_miss_265-1094', 'ERG3_miss_267-300', 'FKS1_miss_309-625', 'GO_CC_GO:0031224_truncation', 'GO_CC_GO:0031227_miss', 'PDR1_miss_348-943', 'presence_variant-FKS2-mis|p.662|L/W')	0.632199	1.60206	1	FALSE
87	CFW	regression_tree_auto_ccp	TRUE	forward_inHouse	0.15	FALSE	()	0	-0.00216606	0	FALSE
88	CFW	regression_tree_auto_ccp	TRUE	forward_inHouse	0.1	FALSE	()	0	-0.00216606	0	FALSE
89	CFW	regression_tree_auto_ccp	TRUE	forward_inHouse	0.2	FALSE	()	0	-0.00216606	0	FALSE
90	CFW	regression_tree_auto_ccp	TRUE	regression_tree_feature_importance		FALSE	('FKS1_miss_309-625', 'GO_CC_GO:0031224_truncation', 'GO_CC_GO:0031227_miss', 'presence_variant-FKS2-mis|p.662|L/W', 'presence_variant-PDR1-mis|p.280|L/F')	0.571039	1.45593	1	FALSE
91	CFW	regression_tree_auto_ccp	TRUE	sel_from_model		FALSE	('FKS1_miss_309-625', 'GO_CC_GO:0031224_truncation', 'GO_CC_GO:0031227_miss', 'presence_variant-FKS2-mis|p.662|L/W', 'presence_variant-PDR1-mis|p.280|L/F')	0.631395	1.60206	1	FALSE
92	CFW	regresssion_tree_custom	FALSE	RFECV		FALSE	('GO_CC_GO:0031227_miss',)	0.301844	0.170696	1	FALSE
93	CFW	regresssion_tree_custom	FALSE	forward_inHouse	0.15	FALSE	('MetaCyc_PWY-6899_miss',)	0.0861719	0.0154727	2	FALSE
94	CFW	regresssion_tree_custom	FALSE	forward_inHouse	0.1	FALSE	('MetaCyc_PWY-6899_miss',)	0.0338479	-0.00216606	1	FALSE
95	CFW	regresssion_tree_custom	FALSE	forward_inHouse	0.2	FALSE	('MetaCyc_Oligosaccharides-Biosynthesis_miss',)	0.0657651	0.0433514	3	FALSE
96	CFW	regresssion_tree_custom	FALSE	forward_sklearn	0.15	FALSE	('GO_CC_GO:0031227_miss',)	0.221101	0.5157	4	FALSE
97	CFW	regresssion_tree_custom	FALSE	forward_sklearn	0.1	FALSE	('GO_CC_GO:0031227_miss',)	0.168227	0.0996329	2	FALSE
98	CFW	regresssion_tree_custom	FALSE	forward_sklearn	0.2	FALSE	('MetaCyc_PWY-6899_miss',)	0.127077	0.0385789	2	FALSE
99	CFW	regresssion_tree_custom	FALSE	regression_tree_feature_importance		FALSE	('ERG3_miss_265-1094', 'ERG3_miss_267-300', 'FKS1_miss_309-625', 'GO_CC_GO:0031224_truncation', 'GO_CC_GO:0031227_miss', 'PDR1_miss_280-346', 'PDR1_miss_371-935', 'Reactome_R-SPO-5628897_miss', 'presence_variant-FKS2-mis|p.662|L/W', 'resistance_genes_broad_FKS_profile|||FKS2 miss')	0.208561	0.314258	3	FALSE
100	CFW	regresssion_tree_custom	FALSE	sel_from_model		FALSE	('ERG3_miss_265-1094', 'ERG3_miss_267-300', 'ERG3_miss_96-235', 'FKS1_miss_309-625', 'FKS2_miss_659-1324', 'FKS2_miss_659-663', 'GO_BP_GO:0044085_miss', 'GO_BP_GO:1901360_truncation', 'GO_CC_GO:0031224_truncation', 'GO_CC_GO:0031227_miss', 'PDR1_miss_280-346', 'PDR1_miss_371-935', 'Reactome_R-SPO-5628897_miss', 'WT_M_fAUC_norm_CFW', 'presence_variant-FKS2-mis|p.662|L/W', 'resistance_genes_broad_E…	0.389217	0.474955	1	FALSE
101	CFW	regresssion_tree_custom	TRUE	RFECV		FALSE	('FKS1_miss_309-625', 'GO_CC_GO:0031224_truncation', 'GO_CC_GO:0031227_miss', 'presence_variant-FKS2-mis|p.662|L/W', 'presence_variant-PDR1-mis|p.280|L/F')	0.354049	0.271646	1	FALSE
102	CFW	regresssion_tree_custom	TRUE	forward_inHouse	0.15	FALSE	('GO_CC_GO:0031227_miss',)	0.340719	0.5157	2	FALSE
103	CFW	regresssion_tree_custom	TRUE	forward_inHouse	0.1	FALSE	('MetaCyc_PWY-6807_miss',)	0.1903	0.0154727	1	FALSE
104	CFW	regresssion_tree_custom	TRUE	forward_inHouse	0.2	FALSE	()	0	-0.00216606	0	FALSE
105	CFW	regresssion_tree_custom	TRUE	forward_sklearn	0.15	FALSE	('GO_CC_GO:0016020_truncation', 'GO_CC_GO:0031227_miss', 'GO_MF_GO:0016491_miss')	0.40687	0.560667	1	FALSE
106	CFW	regresssion_tree_custom	TRUE	forward_sklearn	0.1	FALSE	('GO_BP_GO:0044281_miss', 'MetaCyc_Cellulose-Degradation_miss', 'presence_variant-FKS2-mis|p.662|L/W')	0.288131	0.361511	2	FALSE
107	CFW	regresssion_tree_custom	TRUE	forward_sklearn	0.2	FALSE	('GO_CC_GO:0031227_miss',)	0.186352	0.709965	6	FALSE
108	CFW	regresssion_tree_custom	TRUE	regression_tree_feature_importance		FALSE	('ERG3_miss_9-122', 'ERG3_miss_9-265', 'FKS1_miss_309-625', 'GO_BP_GO:0044182_miss', 'GO_CC_GO:0031224_truncation', 'GO_CC_GO:0031227_miss', 'PDR1_miss_943-1082', 'presence_variant-FKS2-mis|p.662|L/W', 'presence_variant-PDR1-mis|p.280|L/F', 'resistance_genes_broad_FKS_profile|||FKS2 miss')	0.311444	0.688246	3	FALSE
109	CFW	regresssion_tree_custom	TRUE	sel_from_model		FALSE	('ERG3_miss_96-265', 'FKS1_miss_309-625', 'GO_BP_GO:0044182_miss', 'GO_CC_GO:0031224_truncation', 'GO_CC_GO:0031227_miss', 'presence_variant-FKS2-mis|p.662|L/W', 'presence_variant-PDR1-mis|p.280|L/F', 'resistance_genes_broad_FKS_profile|||FKS2 miss')	0.412458	1.12494	3	FALSE
110	CFW	rf_regressor	TRUE	RFECV		FALSE	('ERG11_miss_141-381', 'ERG3_miss_122-243', 'ERG3_miss_122-267', 'ERG3_miss_122-300', 'ERG3_miss_207-243', 'ERG3_miss_228-230', 'ERG3_miss_228-243', 'ERG3_miss_228-265', 'ERG3_miss_228-300', 'ERG3_miss_230-239', 'ERG3_miss_230-243', 'ERG3_miss_9-122', 'ERG3_miss_9-228', 'ERG3_miss_9-230', 'ERG3_miss_9-235', 'ERG3_miss_9-239', 'ERG3_miss_9-243', 'ERG3_miss_9-265', 'ERG3_miss_9-267', 'ERG3_miss_9-3…	0.350807	0.255707	1	FALSE
111	CFW	rf_regressor	TRUE	forward_sklearn	0.15	FALSE	('GO_CC_GO:0031227_miss',)	0.11311	0.0291884	2	FALSE
112	CFW	rf_regressor	TRUE	forward_sklearn	0.1	FALSE	('ERG3_miss_9-239', 'GO_BP_GO:1901576_truncation', 'GO_CC_GO:0031227_miss', 'GO_MF_GO:0016491_miss')	0.421246	0.610834	1	FALSE
113	CFW	rf_regressor	TRUE	forward_sklearn	0.2	FALSE	('ERG3_miss_9-235', 'GO_CC_GO:0031227_miss')	0.283725	0.127844	1	FALSE
114	CFW	rf_regressor	TRUE	rf_regressor_feature_importance		FALSE	('FKS1_miss_309-625', 'FKS2_miss_662-662', 'GO_CC_GO:0031224_truncation', 'GO_CC_GO:0031227_miss', 'MetaCyc_Cellulose-Degradation_miss', 'MetaCyc_Oligosaccharides-Biosynthesis_miss', 'MetaCyc_PWY-6807_miss', 'MetaCyc_PWY-6899_miss', 'presence_variant-FKS2-mis|p.662|L/W', 'presence_variant-PDR1-mis|p.280|L/F')	0.262134	0.116339	1	FALSE
115	CFW	rf_regressor	TRUE	sel_from_model		FALSE	('ERG3_miss_9-267', 'ERG3_miss_9-300', 'FKS1_miss_309-625', 'FKS2_miss_662-662', 'GO_BP_GO:0044182_miss', 'GO_CC_GO:0016020_truncation', 'GO_CC_GO:0031224_truncation', 'GO_CC_GO:0031227_miss', 'GO_MF_GO:0005509_miss', 'GO_MF_GO:0016887_miss', 'MetaCyc_ALKALOIDS_truncation', 'MetaCyc_ANTIBIOTIC-DEGRADATION_miss', 'MetaCyc_Cellulose-Degradation_miss', 'MetaCyc_Oligosaccharides-Biosynthesis_miss', '…	0.340397	0.232844	1	FALSE
116	CR	linear_regression	FALSE	forward_inHouse	0.15	FALSE	('GO_MF_GO:0016491_miss',)	0.126766	0.247952	4	FALSE
117	CR	linear_regression	FALSE	forward_inHouse	0.15	TRUE	('GO_CC_GO:0031227_miss', 'GO_MF_GO:0016705_miss')	0.317047	0.35164	1	FALSE
118	CR	linear_regression	FALSE	forward_inHouse	0.1	FALSE	('GO_CC_GO:0031227_miss', 'GO_MF_GO:0016491_miss')	0.312317	0.5157	2	FALSE
119	CR	linear_regression	FALSE	forward_inHouse	0.1	TRUE	('GO_CC_GO:0031227_miss',)	0.214163	0.371611	3	FALSE
120	CR	linear_regression	FALSE	forward_inHouse	0.2	FALSE	('GO_CC_GO:0031227_miss',)	0.151182	0.403403	5	FALSE
121	CR	linear_regression	FALSE	forward_inHouse	0.2	TRUE	('GO_CC_GO:0031227_miss',)	0.161554	0.0888424	2	FALSE
122	CR	linear_regression	FALSE	forward_sklearn	0.15	FALSE	('GO_CC_GO:0031227_miss',)	0.217757	0.939302	7	FALSE
123	CR	linear_regression	FALSE	forward_sklearn	0.15	TRUE	('GO_CC_GO:0031227_miss', 'MetaCyc_PWY-7385_truncation')	0.353611	0.978811	3	FALSE
124	CR	linear_regression	FALSE	forward_sklearn	0.1	FALSE	('FKS1_miss_309-621', 'GO_CC_GO:0031227_miss', 'MetaCyc_PWY-7385_truncation')	0.331293	0.869666	3	FALSE
125	CR	linear_regression	FALSE	forward_sklearn	0.1	TRUE	('FKS1_miss_309-625', 'GO_CC_GO:0031227_miss')	0.248193	0.296709	2	FALSE
126	CR	linear_regression	FALSE	forward_sklearn	0.2	FALSE	('GO_MF_GO:0016491_miss',)	0.155819	0.0835461	2	FALSE
127	CR	linear_regression	FALSE	forward_sklearn	0.2	TRUE	('GO_MF_GO:0016491_miss',)	0.131888	0.048177	2	FALSE
128	CR	linear_regression	TRUE	forward_inHouse	0.15	FALSE	('GO_CC_GO:0031227_miss',)	0.169356	0.449772	5	FALSE
129	CR	linear_regression	TRUE	forward_inHouse	0.15	TRUE	('MetaCyc_PWY-6899_miss * MetaCyc_Cellulose-Degradation_miss',)	0.258945	0.90309	6	FALSE
130	CR	linear_regression	TRUE	forward_inHouse	0.1	FALSE	('GO_MF_GO:0016491_miss',)	0.125834	0.133713	3	FALSE
131	CR	linear_regression	TRUE	forward_inHouse	0.1	TRUE	('GO_MF_GO:0016491_miss', 'MetaCyc_PWY-6899_miss * MetaCyc_Cellulose-Degradation_miss')	0.396599	0.667562	1	FALSE
132	CR	linear_regression	TRUE	forward_inHouse	0.2	FALSE	('GO_CC_GO:0031227_miss',)	0.21001	0.576754	5	FALSE
133	CR	linear_regression	TRUE	forward_inHouse	0.2	TRUE	('MetaCyc_PWY-6899_miss * MetaCyc_Cellulose-Degradation_miss',)	0.217508	0.462181	4	FALSE
134	CR	linear_regression	TRUE	forward_sklearn	0.15	FALSE	('GO_CC_GO:0031227_miss', 'MetaCyc_PWY-7385_truncation')	0.319749	0.530178	2	FALSE
135	CR	linear_regression	TRUE	forward_sklearn	0.15	TRUE	('MetaCyc_PWY-6899_miss * MetaCyc_Cellulose-Degradation_miss', 'MetaCyc_PWY-7385_truncation * WT_M_fAUC_norm_CR')	0.348674	1.07058	4	FALSE
136	CR	linear_regression	TRUE	forward_sklearn	0.1	FALSE	('FKS1_miss_309-621', 'GO_CC_GO:0031227_miss', 'MetaCyc_PWY-7385_truncation')	0.45717	1.07058	1	FALSE
137	CR	linear_regression	TRUE	forward_sklearn	0.1	TRUE	('MetaCyc_PWY-6899_miss * MetaCyc_Cellulose-Degradation_miss', 'MetaCyc_PWY-7385_truncation * WT_M_fAUC_norm_CR')	0.419582	1.45593	3	TRUE
138	CR	linear_regression	TRUE	forward_sklearn	0.2	FALSE	('GO_MF_GO:0016491_miss',)	0.15507	0.0835461	2	FALSE
139	CR	linear_regression	TRUE	forward_sklearn	0.2	TRUE	('MetaCyc_PWY-6899_miss * MetaCyc_Cellulose-Degradation_miss',)	0.280074	1.82391	9	FALSE
140	CR	regression_tree_auto_ccp	FALSE	forward_inHouse	0.15	FALSE	()	0	-0.00216606	0	FALSE
141	CR	regression_tree_auto_ccp	FALSE	forward_inHouse	0.1	FALSE	()	0	-0.00216606	0	FALSE
142	CR	regression_tree_auto_ccp	FALSE	forward_inHouse	0.2	FALSE	()	0	-0.00216606	0	FALSE
143	CR	regression_tree_auto_ccp	FALSE	regression_tree_feature_importance		FALSE	('FKS1_miss_309-625', 'GO_CC_GO:0031227_miss', 'MetaCyc_PWY-7385_truncation')	0.15236	0.0199966	1	FALSE
144	CR	regression_tree_auto_ccp	FALSE	sel_from_model		FALSE	('GO_CC_GO:0031227_miss', 'MetaCyc_PWY-7385_truncation')	0.260461	0.183759	1	FALSE
145	CR	regression_tree_auto_ccp	TRUE	forward_inHouse	0.15	FALSE	()	0	-0.00216606	0	FALSE
146	CR	regression_tree_auto_ccp	TRUE	forward_inHouse	0.1	FALSE	()	0	-0.00216606	0	FALSE
147	CR	regression_tree_auto_ccp	TRUE	forward_inHouse	0.2	FALSE	()	0	-0.00216606	0	FALSE
148	CR	regression_tree_auto_ccp	TRUE	regression_tree_feature_importance		FALSE	('FKS1_miss_309-621', 'GO_BP_GO:0033692_truncation', 'GO_CC_GO:0005886_miss', 'GO_CC_GO:0031227_miss', 'MetaCyc_Cellulose-Degradation_miss', 'MetaCyc_PWY-7385_truncation', 'MetaCyc_Pyrimidine-Ribonucleosides-Degradation_miss', 'PDR1_miss_330-339', 'WT_M_fAUC_norm_CR', 'presence_variant-ChrI-partial DUP')	0.475512	1.45593	1	FALSE
149	CR	regression_tree_auto_ccp	TRUE	sel_from_model		FALSE	('FKS1_miss_309-625', 'GO_CC_GO:0031227_miss', 'GO_MF_GO:0016740_truncation', 'MetaCyc_PWY-5047_miss', 'MetaCyc_PWY-7385_truncation')	0.54916	2.30103	1	FALSE
150	CR	regresssion_tree_custom	FALSE	RFECV		FALSE	('GO_CC_GO:0031227_miss',)	0.208749	0.560667	5	FALSE
151	CR	regresssion_tree_custom	FALSE	forward_inHouse	0.15	FALSE	('MetaCyc_PWY-5047_miss',)	0.13203	0.048177	2	FALSE
152	CR	regresssion_tree_custom	FALSE	forward_inHouse	0.1	FALSE	('GO_CC_GO:0031227_miss', 'GO_MF_GO:0016491_miss')	0.352003	0.688246	2	FALSE
153	CR	regresssion_tree_custom	FALSE	forward_inHouse	0.2	FALSE	('MetaCyc_Thiamine-Biosynthesis_miss',)	0.0458528	0.00217692	2	FALSE
154	CR	regresssion_tree_custom	FALSE	forward_sklearn	0.15	FALSE	('GO_CC_GO:0031227_miss', 'MetaCyc_PWY-7385_truncation')	0.298958	0.474955	2	FALSE
155	CR	regresssion_tree_custom	FALSE	forward_sklearn	0.1	FALSE	('GO_CC_GO:0031227_miss', 'MetaCyc_PWY-7385_truncation')	0.223612	0.462181	4	FALSE
156	CR	regresssion_tree_custom	FALSE	forward_sklearn	0.2	FALSE	('GO_CC_GO:0031224_miss', 'GO_MF_GO:0016491_miss')	0.394591	0.667562	1	FALSE
157	CR	regresssion_tree_custom	FALSE	regression_tree_feature_importance		FALSE	('ERG3_miss_300-1094', 'FKS1_miss_309-621', 'FKS2_miss_663-1324', 'GO_BP_GO:0033692_truncation', 'GO_CC_GO:0031227_miss', 'MetaCyc_PWY-5047_miss', 'MetaCyc_PWY-7385_truncation', 'PDR1_miss_280-365', 'WT_M_fAUC_norm_CR', 'resistance_genes_broad_FKS_profile|||FKS2 miss')	0.375161	0.545155	1	FALSE
158	CR	regresssion_tree_custom	FALSE	sel_from_model		FALSE	('ERG3_miss_230-265', 'ERG3_miss_300-1094', 'ERG3_miss_96-267', 'FKS1_miss_309-625', 'FKS2_miss_663-1324', 'FKS2_miss_708-1379', 'GO_BP_GO:0006996_miss', 'GO_BP_GO:0033692_truncation', 'GO_CC_GO:0031227_miss', 'GO_MF_GO:0016705_miss', 'MetaCyc_PWY-7385_truncation', 'PDR1_miss_280-330', 'PDR1_miss_334-943', 'PDR1_miss_346-365', 'PDR1_miss_348-954', 'PDR1_miss_372-935', 'PDR1_miss_954-1081', 'WT_M_…	0.239548	0.133713	1	FALSE
159	CR	regresssion_tree_custom	TRUE	RFECV		FALSE	('GO_CC_GO:0031227_miss', 'MetaCyc_PWY-7385_truncation')	0.215956	0.0680339	1	FALSE
160	CR	regresssion_tree_custom	TRUE	forward_inHouse	0.15	FALSE	('GO_CC_GO:0031227_miss',)	0.160827	0.197226	3	FALSE
161	CR	regresssion_tree_custom	TRUE	forward_inHouse	0.1	FALSE	('MetaCyc_ERGOSTEROL-SYN-PWY_miss',)	0.117122	0.0385789	2	FALSE
162	CR	regresssion_tree_custom	TRUE	forward_inHouse	0.2	FALSE	('GO_CC_GO:0031227_miss',)	0.122048	0.218245	4	FALSE
163	CR	regresssion_tree_custom	TRUE	forward_sklearn	0.15	FALSE	('GO_CC_GO:0031227_miss', 'MetaCyc_PWY-7385_truncation')	0.384259	0.838632	2	FALSE
164	CR	regresssion_tree_custom	TRUE	forward_sklearn	0.1	FALSE	('GO_CC_GO:0031227_miss', 'MetaCyc_PWY-7385_truncation')	0.187922	0.381952	4	FALSE
165	CR	regresssion_tree_custom	TRUE	forward_sklearn	0.2	FALSE	('GO_CC_GO:0031227_miss',)	0.193423	0.610834	6	FALSE
166	CR	regresssion_tree_custom	TRUE	regression_tree_feature_importance		FALSE	('ERG3_miss_228-1094', 'FKS1_miss_309-625', 'GO_BP_GO:0033692_truncation', 'GO_CC_GO:0031227_miss', 'MetaCyc_PWY-7385_truncation', 'MetaCyc_Pyrimidine-Ribonucleosides-Degradation_miss', 'MetaCyc_Urate-Degradation_miss', 'PDR1_miss_330-339', 'WT_M_fAUC_norm_CR', 'resistance_genes_broad_FKS_profile|||FKS2 miss')	0.473315	1.45593	1	FALSE
167	CR	regresssion_tree_custom	TRUE	sel_from_model		FALSE	('ERG3_miss_228-1094', 'FKS1_miss_309-621', 'GO_BP_GO:0033692_truncation', 'GO_BP_GO:1901617_miss', 'GO_CC_GO:0031227_miss', 'MetaCyc_PWY-7385_truncation', 'MetaCyc_Pyrimidine-Ribonucleosides-Degradation_miss', 'PDR1_miss_330-339', 'WT_M_fAUC_norm_CR', 'resistance_genes_broad_FKS_profile|||FKS2 miss')	0.251986	0.177178	1	FALSE
168	CR	rf_regressor	TRUE	RFECV		FALSE	('ERG11_miss_141-141', 'ERG3_miss_122-300', 'ERG3_miss_207-300', 'ERG3_miss_228-1094', 'ERG3_miss_228-267', 'ERG3_miss_228-300', 'ERG3_miss_230-267', 'ERG3_miss_230-300', 'ERG3_miss_265-300', 'ERG3_miss_9-265', 'ERG3_miss_9-267', 'ERG3_miss_9-300', 'ERG3_miss_96-267', 'ERG3_miss_96-300', 'FKS1_miss_309-1337', 'FKS1_miss_309-1440', 'FKS1_miss_309-621', 'FKS1_miss_309-625', 'GO_BP_GO:0006457_miss',…	0.361379	0.501689	1	FALSE
169	CR	rf_regressor	TRUE	forward_sklearn	0.15	FALSE	('GO_MF_GO:0016491_miss', 'MetaCyc_Oligosaccharides-Biosynthesis_miss')	0.275032	0.211125	1	FALSE
170	CR	rf_regressor	TRUE	forward_sklearn	0.1	FALSE	('GO_MF_GO:0016491_miss', 'GO_MF_GO:0016740_truncation', 'MetaCyc_PWY-6899_miss')	0.350711	0.688246	2	FALSE
171	CR	rf_regressor	TRUE	forward_sklearn	0.2	FALSE	('GO_CC_GO:0031227_miss',)	0.160683	0.0245682	1	FALSE
172	CR	rf_regressor	TRUE	rf_regressor_feature_importance		FALSE	('GO_BP_GO:1901617_miss', 'GO_CC_GO:0016020_truncation', 'GO_CC_GO:0031227_miss', 'GO_MF_GO:0016491_miss', 'GO_MF_GO:0016740_truncation', 'MetaCyc_PWY-6899_miss', 'MetaCyc_PWY-7385_truncation', 'MetaCyc_Thiamine-Biosynthesis_miss', 'PDR1_miss_330-339', 'WT_M_fAUC_norm_CR')	0.353747	0.709965	2	FALSE
173	CR	rf_regressor	TRUE	sel_from_model		FALSE	('FKS1_miss_309-1337', 'FKS1_miss_309-625', 'GO_BP_GO:0044281_miss', 'GO_BP_GO:1901617_miss', 'GO_CC_GO:0005576_truncation', 'GO_CC_GO:0016020_truncation', 'GO_CC_GO:0031227_miss', 'GO_CC_GO:1990234_truncation', 'GO_MF_GO:0016491_miss', 'GO_MF_GO:0016740_truncation', 'MetaCyc_Cellulose-Degradation_miss', 'MetaCyc_ERGOSTEROL-SYN-PWY_miss', 'MetaCyc_PWY-6899_miss', 'MetaCyc_PWY-7385_truncation', 'M…	0.415666	0.838632	1	FALSE
174	CycA	linear_regression	FALSE	forward_inHouse	0.15	FALSE	('GO_CC_GO:0005576_truncation',)	0.184039	0.0338583	1	FALSE
175	CycA	linear_regression	FALSE	forward_inHouse	0.15	TRUE	('GO_CC_GO:0031224_truncation',)	0.12689	0.0579919	2	FALSE
176	CycA	linear_regression	FALSE	forward_inHouse	0.1	FALSE	('FKS2_miss_654-708', 'GO_BP_GO:1901576_truncation')	0.281428	0.151811	1	FALSE
177	CycA	linear_regression	FALSE	forward_inHouse	0.1	TRUE	('FKS2_miss_654-1378', 'GO_CC_GO:0016020_truncation')	0.26024	0.10513	1	FALSE
178	CycA	linear_regression	FALSE	forward_inHouse	0.2	FALSE	('GO_CC_GO:0016020_truncation',)	0.144475	0.0835461	2	FALSE
179	CycA	linear_regression	FALSE	forward_inHouse	0.2	TRUE	('GO_BP_GO:0042221_truncation',)	0.105014	0.0291884	2	FALSE
180	CycA	linear_regression	FALSE	forward_sklearn	0.15	FALSE	('FKS2_miss_662-662', 'GO_CC_GO:0005576_truncation')	0.312005	0.296709	1	FALSE
181	CycA	linear_regression	FALSE	forward_sklearn	0.15	TRUE	('GO_CC_GO:0043231_truncation',)	0.215321	0.0579919	1	FALSE
182	CycA	linear_regression	FALSE	forward_sklearn	0.1	FALSE	('GO_CC_GO:0031224_truncation', 'GO_CC_GO:0043231_truncation', 'presence_variant-FKS2-mis|p.662|L/W')	0.32909	0.530178	2	FALSE
183	CycA	linear_regression	FALSE	forward_sklearn	0.1	TRUE	('GO_CC_GO:0005576_truncation', 'GO_CC_GO:0016020_truncation', 'presence_variant-FKS2-mis|p.662|L/W')	0.433411	0.809668	1	FALSE
184	CycA	linear_regression	FALSE	forward_sklearn	0.2	FALSE	('GO_CC_GO:0043231_truncation',)	0.109293	0.10513	3	FALSE
185	CycA	linear_regression	FALSE	forward_sklearn	0.2	TRUE	('GO_CC_GO:0031224_truncation',)	0.13087	0.0629839	2	FALSE
186	CycA	linear_regression	TRUE	forward_inHouse	0.15	FALSE	('GO_CC_GO:0016020_truncation',)	0.158205	0.164309	3	FALSE
187	CycA	linear_regression	TRUE	forward_inHouse	0.15	TRUE	('FKS2_miss_659-663 * GO_CC_GO:0016020_truncation',)	0.316217	0.488117	2	FALSE
188	CycA	linear_regression	TRUE	forward_inHouse	0.1	FALSE	('GO_CC_GO:0043231_truncation',)	0.170184	0.10513	2	FALSE
189	CycA	linear_regression	TRUE	forward_inHouse	0.1	TRUE	('FKS2_miss_201-662 * GO_CC_GO:0016020_truncation', 'FKS2_miss_659-663 * GO_CC_GO:0016020_truncation')	0.408824	0.667562	1	FALSE
190	CycA	linear_regression	TRUE	forward_inHouse	0.2	FALSE	('GO_BP_GO:1901576_truncation',)	0.172445	0.19044	3	FALSE
191	CycA	linear_regression	TRUE	forward_inHouse	0.2	TRUE	('FKS2_miss_659-663 * GO_CC_GO:0016020_truncation',)	0.278017	0.545155	3	FALSE
192	CycA	linear_regression	TRUE	forward_sklearn	0.15	FALSE	('GO_CC_GO:0031224_truncation', 'presence_variant-FKS2-mis|p.662|L/W')	0.264941	0.116339	1	FALSE
193	CycA	linear_regression	TRUE	forward_sklearn	0.15	TRUE	('FKS2_miss_659-663 * GO_CC_GO:0016020_truncation', 'GO_CC_GO:0031224_truncation')	0.477396	2.30103	7	TRUE
194	CycA	linear_regression	TRUE	forward_sklearn	0.1	FALSE	('GO_CC_GO:0005576_truncation', 'presence_variant-FKS2-mis|p.662|L/W')	0.0523976	0.00217692	2	FALSE
195	CycA	linear_regression	TRUE	forward_sklearn	0.1	TRUE	('FKS2_miss_659-663 * GO_CC_GO:0016020_truncation', 'GO_CC_GO:0031224_truncation')	0.378301	0.978811	3	FALSE
196	CycA	linear_regression	TRUE	forward_sklearn	0.2	FALSE	('GO_CC_GO:0031224_truncation',)	0.107223	0.0942041	3	FALSE
197	CycA	linear_regression	TRUE	forward_sklearn	0.2	TRUE	('FKS2_miss_659-663 * GO_CC_GO:0016020_truncation', 'GO_CC_GO:0031224_truncation')	0.50049	2.30103	5	TRUE
198	CycA	regression_tree_auto_ccp	FALSE	forward_inHouse	0.15	FALSE	()	0	-0.00216606	0	FALSE
199	CycA	regression_tree_auto_ccp	FALSE	forward_inHouse	0.1	FALSE	()	0	-0.00216606	0	FALSE
200	CycA	regression_tree_auto_ccp	FALSE	forward_inHouse	0.2	FALSE	()	0	-0.00216606	0	FALSE
201	CycA	regression_tree_auto_ccp	FALSE	regression_tree_feature_importance		FALSE	('ERG3_miss_9-267', 'GO_CC_GO:0043231_truncation', 'PDR1_miss_293-330')	0.411901	0.667562	1	FALSE
202	CycA	regression_tree_auto_ccp	FALSE	sel_from_model		FALSE	('ERG3_miss_9-300', 'GO_BP_GO:0006457_miss', 'GO_CC_GO:0043231_truncation', 'GO_MF_GO:0004553_miss', 'PDR1_miss_293-330', 'PDR1_miss_372-946', 'WT_M_AUC_YPD')	0.140403	0.00217692	1	FALSE
203	CycA	regression_tree_auto_ccp	TRUE	forward_inHouse	0.15	FALSE	()	0	-0.00216606	0	FALSE
204	CycA	regression_tree_auto_ccp	TRUE	forward_inHouse	0.1	FALSE	()	0	-0.00216606	0	FALSE
205	CycA	regression_tree_auto_ccp	TRUE	forward_inHouse	0.2	FALSE	()	0	-0.00216606	0	FALSE
206	CycA	regression_tree_auto_ccp	TRUE	regression_tree_feature_importance		FALSE	('ERG3_miss_9-300', 'GO_CC_GO:0043231_truncation', 'PDR1_miss_293-328')	0.334052	0.341989	1	FALSE
207	CycA	regression_tree_auto_ccp	TRUE	sel_from_model		FALSE	('ERG3_miss_9-300', 'GO_CC_GO:0043231_truncation')	0.270564	0.133713	1	FALSE
208	CycA	regresssion_tree_custom	FALSE	RFECV		FALSE	()	0	-0.00216606	0	FALSE
209	CycA	regresssion_tree_custom	FALSE	forward_inHouse	0.15	FALSE	('GO_MF_GO:0016740_truncation',)	0.150551	0.0109954	1	FALSE
210	CycA	regresssion_tree_custom	FALSE	forward_inHouse	0.1	FALSE	('FKS2_miss_651-708', 'GO_CC_GO:0016020_truncation')	0.212597	0.0579919	1	FALSE
211	CycA	regresssion_tree_custom	FALSE	forward_inHouse	0.2	FALSE	('GO_CC_GO:0016020_truncation',)	0.152867	0.0942041	2	FALSE
212	CycA	regresssion_tree_custom	FALSE	forward_sklearn	0.15	FALSE	('FKS2_miss_659-663', 'GO_CC_GO:0016020_truncation')	0.324921	0.5157	2	FALSE
213	CycA	regresssion_tree_custom	FALSE	forward_sklearn	0.1	FALSE	('GO_CC_GO:0043231_truncation',)	0.130374	0.0629839	2	FALSE
214	CycA	regresssion_tree_custom	FALSE	forward_sklearn	0.2	FALSE	('FKS2_miss_659-708', 'GO_CC_GO:0016020_truncation')	0.370025	0.5157	1	FALSE
215	CycA	regresssion_tree_custom	FALSE	regression_tree_feature_importance		FALSE	('ERG3_miss_9-300', 'FKS2_miss_654-659', 'GO_CC_GO:0043231_truncation', 'MetaCyc_PWY-6848_miss', 'PDR1_miss_329-330', 'PDR1_miss_339-365', 'WT_M_AUC_YPD', 'WT_M_fAUC_norm_CycA', 'presence_variant-ChrE-partial DUP', 'presence_variant-EPA13-DEL')	0.437801	0.809668	1	FALSE
216	CycA	regresssion_tree_custom	FALSE	sel_from_model		FALSE	('ERG3_miss_207-235', 'ERG3_miss_9-267', 'FKS2_miss_654-659', 'FKS2_miss_662-1324', 'FKS2_miss_663-1379', 'GO_CC_GO:0043231_truncation', 'MetaCyc_PWY-6848_miss', 'MetaCyc_PWY-7340_miss', 'PDR1_miss_280-1082', 'PDR1_miss_330-334', 'PDR1_miss_339-365', 'PDR1_miss_946-954', 'WT_M_AUC_CycA', 'WT_M_AUC_YPD', 'WT_M_fAUC_norm_CycA', 'presence_variant-EPA13-DEL')	0.270102	0.133713	1	FALSE
217	CycA	regresssion_tree_custom	TRUE	RFECV		FALSE	('ERG3_miss_9-300', 'GO_CC_GO:0043231_truncation')	0.398602	0.628932	1	FALSE
218	CycA	regresssion_tree_custom	TRUE	forward_inHouse	0.15	FALSE	('GO_BP_GO:1901576_truncation',)	0.173593	0.10513	2	FALSE
219	CycA	regresssion_tree_custom	TRUE	forward_inHouse	0.1	FALSE	('GO_MF_GO:0016740_truncation',)	0.0723181	0.00217692	2	FALSE
220	CycA	regresssion_tree_custom	TRUE	forward_inHouse	0.2	FALSE	('GO_CC_GO:0016020_truncation',)	0.222815	0.0629839	1	FALSE
221	CycA	regresssion_tree_custom	TRUE	forward_sklearn	0.15	FALSE	('ERG3_miss_9-300', 'FKS2_miss_651-708', 'PDR1_miss_935-954')	0.394491	0.610834	1	FALSE
222	CycA	regresssion_tree_custom	TRUE	forward_sklearn	0.1	FALSE	('ERG3_miss_9-300', 'FKS2_miss_651-659', 'GO_MF_GO:0016740_truncation', 'PDR1_miss_280-946')	0.306645	0.279841	1	FALSE
223	CycA	regresssion_tree_custom	TRUE	forward_sklearn	0.2	FALSE	('GO_CC_GO:0043231_truncation',)	0.109052	0.177178	4	FALSE
224	CycA	regresssion_tree_custom	TRUE	regression_tree_feature_importance		FALSE	('ERG3_miss_9-300', 'ERG3_miss_96-1094', 'FKS2_miss_651-1378', 'FKS2_miss_662-662', 'GO_BP_GO:0040007_miss', 'GO_BP_GO:0046394_truncation', 'GO_CC_GO:0043231_truncation', 'PDR1_miss_280-954', 'PDR1_miss_372-1081', 'Reactome_R-SPO-192105_miss')	0.157748	0.0109954	1	FALSE
225	CycA	regresssion_tree_custom	TRUE	sel_from_model		FALSE	()	0	-0.00216606	0	FALSE
226	CycA	rf_regressor	TRUE	RFECV		FALSE	('ERG3_miss_9-300', 'FKS2_miss_651-708', 'FKS2_miss_662-662', 'GO_BP_GO:0019752_truncation', 'GO_BP_GO:0048518_miss', 'GO_CC_GO:0005576_truncation', 'GO_CC_GO:0016020_truncation', 'GO_CC_GO:0031224_truncation', 'GO_CC_GO:0043231_truncation')	0.393574	0.610834	1	FALSE
227	CycA	rf_regressor	TRUE	forward_sklearn	0.15	FALSE	('GO_CC_GO:0016020_truncation',)	0.118965	0.183759	4	FALSE
228	CycA	rf_regressor	TRUE	forward_sklearn	0.1	FALSE	('ERG3_miss_9-300', 'FKS2_miss_651-708', 'GO_BP_GO:0048518_miss')	0.42725	0.782516	1	FALSE
229	CycA	rf_regressor	TRUE	forward_sklearn	0.2	FALSE	('FKS2_miss_651-708',)	0.160387	0.0109954	1	FALSE
230	CycA	rf_regressor	TRUE	rf_regressor_feature_importance		FALSE	('ERG3_miss_9-267', 'ERG3_miss_9-300', 'FKS2_miss_660-662', 'FKS2_miss_662-662', 'GO_BP_GO:1901576_truncation', 'GO_CC_GO:0005576_truncation', 'GO_CC_GO:0016020_truncation', 'GO_CC_GO:0031224_truncation', 'GO_CC_GO:0043231_truncation', 'presence_variant-FKS2-mis|p.662|L/W')	0.237703	0.0888424	1	FALSE
231	CycA	rf_regressor	TRUE	sel_from_model		FALSE	('ERG3_miss_9-267', 'ERG3_miss_9-300', 'FKS2_miss_201-657', 'FKS2_miss_651-1378', 'FKS2_miss_651-657', 'FKS2_miss_651-708', 'FKS2_miss_654-662', 'FKS2_miss_654-663', 'FKS2_miss_654-708', 'FKS2_miss_660-662', 'FKS2_miss_662-662', 'GO_BP_GO:0019752_miss', 'GO_BP_GO:0019752_truncation', 'GO_BP_GO:0044281_truncation', 'GO_BP_GO:0046394_truncation', 'GO_BP_GO:0048518_miss', 'GO_BP_GO:0050794_truncatio…	0.16456	0.0109954	1	FALSE
232	DTT	linear_regression	FALSE	forward_inHouse	0.15	FALSE	('WT_M_fAUC_norm_DTT',)	0.321811	2.30103	10	FALSE
233	DTT	linear_regression	FALSE	forward_inHouse	0.15	TRUE	('WT_M_fAUC_norm_DTT',)	0.301605	2.30103	10	FALSE
234	DTT	linear_regression	FALSE	forward_inHouse	0.1	FALSE	('WT_M_fAUC_norm_DTT',)	0.24622	1.60206	6	FALSE
235	DTT	linear_regression	FALSE	forward_inHouse	0.1	TRUE	('WT_M_fAUC_norm_DTT',)	0.313635	2.30103	7	FALSE
236	DTT	linear_regression	FALSE	forward_inHouse	0.2	FALSE	('WT_M_fAUC_norm_DTT',)	0.300005	2.30103	10	FALSE
237	DTT	linear_regression	FALSE	forward_inHouse	0.2	TRUE	('WT_M_fAUC_norm_DTT',)	0.321475	2.30103	10	FALSE
238	DTT	linear_regression	FALSE	forward_sklearn	0.15	FALSE	('FKS2_miss_659-662', 'WT_M_fAUC_norm_DTT')	0.454823	2.30103	2	FALSE
239	DTT	linear_regression	FALSE	forward_sklearn	0.15	TRUE	('WT_M_fAUC_norm_DTT',)	0.309078	2.30103	10	FALSE
240	DTT	linear_regression	FALSE	forward_sklearn	0.1	FALSE	('FKS2_miss_659-662', 'WT_M_fAUC_norm_DTT')	0.385214	2.30103	7	TRUE
241	DTT	linear_regression	FALSE	forward_sklearn	0.1	TRUE	('WT_M_fAUC_norm_DTT',)	0.276656	1.34679	3	FALSE
242	DTT	linear_regression	FALSE	forward_sklearn	0.2	FALSE	('WT_M_fAUC_norm_DTT',)	0.206791	1.82391	10	FALSE
243	DTT	linear_regression	FALSE	forward_sklearn	0.2	TRUE	('WT_M_fAUC_norm_DTT',)	0.263061	2.30103	9	FALSE
244	DTT	linear_regression	TRUE	forward_inHouse	0.15	FALSE	('WT_M_fAUC_norm_DTT',)	0.311286	2.30103	9	FALSE
245	DTT	linear_regression	TRUE	forward_inHouse	0.15	TRUE	('WT_M_fAUC_norm_DTT',)	0.231039	2.30103	8	FALSE
246	DTT	linear_regression	TRUE	forward_inHouse	0.1	FALSE	('WT_M_fAUC_norm_DTT',)	0.300621	2.30103	9	FALSE
247	DTT	linear_regression	TRUE	forward_inHouse	0.1	TRUE	('WT_M_fAUC_norm_DTT',)	0.245457	1.12494	3	FALSE
248	DTT	linear_regression	TRUE	forward_inHouse	0.2	FALSE	('WT_M_fAUC_norm_DTT',)	0.288457	2.30103	10	FALSE
249	DTT	linear_regression	TRUE	forward_inHouse	0.2	TRUE	('WT_M_fAUC_norm_DTT',)	0.317473	2.30103	8	FALSE
250	DTT	linear_regression	TRUE	forward_sklearn	0.15	FALSE	()	0	-0.00216606	0	FALSE
251	DTT	linear_regression	TRUE	forward_sklearn	0.15	TRUE	('WT_M_fAUC_norm_DTT',)	0.269507	2.30103	8	FALSE
252	DTT	linear_regression	TRUE	forward_sklearn	0.1	FALSE	('GO_MF_GO:0016787_miss', 'WT_M_fAUC_norm_DTT')	0.329919	0.869666	1	FALSE
253	DTT	linear_regression	TRUE	forward_sklearn	0.1	TRUE	('WT_M_fAUC_norm_DTT',)	0.23905	1.12494	3	FALSE
254	DTT	linear_regression	TRUE	forward_sklearn	0.2	FALSE	('WT_M_fAUC_norm_DTT',)	0.324076	2.30103	10	FALSE
255	DTT	linear_regression	TRUE	forward_sklearn	0.2	TRUE	()	0	-0.00216606	0	FALSE
256	DTT	regression_tree_auto_ccp	FALSE	forward_inHouse	0.15	FALSE	('WT_M_AUC_DTT',)	0.22396	1.34679	5	FALSE
257	DTT	regression_tree_auto_ccp	FALSE	forward_inHouse	0.1	FALSE	('WT_M_AUC_DTT',)	0.302033	2.30103	5	FALSE
258	DTT	regression_tree_auto_ccp	FALSE	forward_inHouse	0.2	FALSE	('WT_M_fAUC_norm_DTT',)	0.215444	1.18709	4	FALSE
259	DTT	regression_tree_auto_ccp	FALSE	regression_tree_feature_importance		FALSE	('GO_CC_GO:0005829_truncation', 'GO_MF_GO:0035639_miss', 'WT_M_fAUC_norm_DTT')	0.349738	1.82391	2	FALSE
260	DTT	regression_tree_auto_ccp	FALSE	sel_from_model		FALSE	('WT_M_fAUC_norm_DTT',)	0.250012	1.25964	3	FALSE
261	DTT	regression_tree_auto_ccp	TRUE	forward_inHouse	0.15	FALSE	('WT_M_fAUC_norm_DTT',)	0.19761	0.151811	1	FALSE
262	DTT	regression_tree_auto_ccp	TRUE	forward_inHouse	0.1	FALSE	('WT_M_AUC_DTT', 'WT_M_AUC_YPD')	0.303705	1.82391	3	FALSE
263	DTT	regression_tree_auto_ccp	TRUE	forward_inHouse	0.2	FALSE	('WT_M_AUC_DTT',)	0.198914	1.02228	4	FALSE
264	DTT	regression_tree_auto_ccp	TRUE	regression_tree_feature_importance		FALSE	('ERG3_miss_9-243', 'FKS2_miss_662-1324', 'GO_MF_GO:0004553_miss', 'MetaCyc_PWY-5047_miss', 'PDR1_miss_768-942', 'WT_M_fAUC_norm_DTT', 'strain|||EF1620')	0.378087	2.30103	2	FALSE
265	DTT	regression_tree_auto_ccp	TRUE	sel_from_model		FALSE	('GO_MF_GO:0004553_miss', 'MetaCyc_ERGOSTEROL-SYN-PWY_miss', 'PDR1_miss_768-942', 'WT_M_fAUC_norm_DTT', 'strain|||EF1620')	0.304855	1.34679	2	FALSE
266	DTT	regresssion_tree_custom	FALSE	RFECV		FALSE	('ERG3_miss_207-235', 'FKS2_miss_659-1378', 'GO_BP_GO:0030447_miss', 'GO_MF_GO:0008270_truncation', 'WT_M_AUC_YPD', 'WT_M_fAUC_norm_DTT', 'strain|||EF1620')	0.287119	0.628932	1	FALSE
267	DTT	regresssion_tree_custom	FALSE	forward_inHouse	0.15	FALSE	('WT_M_AUC_YPD',)	0.248987	1.45593	5	FALSE
268	DTT	regresssion_tree_custom	FALSE	forward_inHouse	0.1	FALSE	('WT_M_fAUC_norm_DTT',)	0.274391	1.25964	3	FALSE
269	DTT	regresssion_tree_custom	FALSE	forward_inHouse	0.2	FALSE	('WT_M_AUC_DTT',)	0.249776	1.82391	6	FALSE
270	DTT	regresssion_tree_custom	FALSE	forward_sklearn	0.15	FALSE	('WT_M_AUC_DTT',)	0.231186	2.30103	10	FALSE
271	DTT	regresssion_tree_custom	FALSE	forward_sklearn	0.1	FALSE	('WT_M_AUC_DTT',)	0.269925	1.60206	4	FALSE
272	DTT	regresssion_tree_custom	FALSE	forward_sklearn	0.2	FALSE	('WT_M_AUC_DTT',)	0.190709	1.82391	10	FALSE
273	DTT	regresssion_tree_custom	FALSE	regression_tree_feature_importance		FALSE	('ERG3_miss_207-235', 'FKS2_miss_659-1378', 'FKS2_miss_666-1378', 'GO_BP_GO:0030447_miss', 'GO_CC_GO:0005829_truncation', 'PDR1_miss_293-1088', 'PDR1_miss_346-768', 'WT_M_AUC_YPD', 'WT_M_fAUC_norm_DTT', 'strain|||EF1620')	0.484929	2.30103	1	FALSE
274	DTT	regresssion_tree_custom	FALSE	sel_from_model		FALSE	('ERG3_miss_207-235', 'FKS2_miss_659-1378', 'FKS2_miss_659-665', 'FKS2_miss_660-1200', 'GO_BP_GO:0030447_miss', 'GO_BP_GO:0042221_truncation', 'GO_BP_GO:0044271_miss', 'GO_CC_GO:0005829_truncation', 'GO_CC_GO:0031090_miss', 'GO_CC_GO:0043231_miss', 'PDR1_miss_1081-1082', 'PDR1_miss_297-935', 'PDR1_miss_330-1082', 'PDR1_miss_346-376', 'PDR1_miss_371-1088', 'PDR1_miss_935-943', 'WT_M_AUC_YPD', 'WT_…	0.340734	1.02228	1	FALSE
275	DTT	regresssion_tree_custom	TRUE	RFECV		FALSE	('GO_MF_GO:0004553_miss', 'WT_M_fAUC_norm_DTT')	0.258832	0.462181	1	FALSE
276	DTT	regresssion_tree_custom	TRUE	forward_inHouse	0.15	FALSE	('WT_M_AUC_DTT',)	0.31165	2.30103	4	FALSE
277	DTT	regresssion_tree_custom	TRUE	forward_inHouse	0.1	FALSE	('WT_M_AUC_YPD',)	0.250899	1.45593	4	FALSE
278	DTT	regresssion_tree_custom	TRUE	forward_inHouse	0.2	FALSE	('WT_M_AUC_DTT',)	0.221044	2.30103	9	FALSE
279	DTT	regresssion_tree_custom	TRUE	forward_sklearn	0.15	FALSE	('WT_M_AUC_DTT',)	0.200658	1.82391	9	FALSE
280	DTT	regresssion_tree_custom	TRUE	forward_sklearn	0.1	FALSE	('WT_M_AUC_DTT',)	0.197214	1.82391	9	FALSE
281	DTT	regresssion_tree_custom	TRUE	forward_sklearn	0.2	FALSE	('WT_M_AUC_DTT',)	0.284965	2.30103	10	FALSE
282	DTT	regresssion_tree_custom	TRUE	regression_tree_feature_importance		FALSE	('ERG3_miss_9-122', 'FKS2_miss_662-1324', 'GO_MF_GO:0004553_miss', 'MetaCyc_ERGOSTEROL-SYN-PWY_miss', 'PDR1_miss_293-346', 'PDR1_miss_346-946', 'PDR1_miss_371-1082', 'PDR1_miss_768-942', 'WT_M_AUC_DTT', 'WT_M_fAUC_norm_DTT')	0.116503	-0.00216606	1	FALSE
283	DTT	regresssion_tree_custom	TRUE	sel_from_model		FALSE	('ERG3_miss_9-122', 'ERG3_miss_9-265', 'FKS2_miss_662-1324', 'GO_MF_GO:0004553_miss', 'MetaCyc_PWY-5047_miss', 'PDR1_miss_293-365', 'PDR1_miss_348-1088', 'PDR1_miss_371-946', 'PDR1_miss_768-942', 'WT_M_AUC_DTT', 'WT_M_fAUC_norm_DTT')	0.159243	0.0579919	1	FALSE
284	DTT	rf_regressor	TRUE	RFECV		FALSE	('WT_M_fAUC_norm_DTT',)	0.0919619	0.0680339	2	FALSE
285	DTT	rf_regressor	TRUE	forward_sklearn	0.15	FALSE	('WT_M_AUC_DTT',)	0.275471	1.60206	5	FALSE
286	DTT	rf_regressor	TRUE	forward_sklearn	0.1	FALSE	('WT_M_AUC_DTT',)	0.249622	2.30103	9	FALSE
287	DTT	rf_regressor	TRUE	forward_sklearn	0.2	FALSE	('WT_M_AUC_YPD',)	0.271055	1.60206	5	FALSE
288	DTT	rf_regressor	TRUE	rf_regressor_feature_importance		FALSE	('ERG3_miss_9-267', 'FKS2_miss_662-1324', 'GO_CC_GO:0005886_miss', 'GO_MF_GO:0004553_miss', 'MetaCyc_ERGOSTEROL-SYN-PWY_miss', 'PDR1_miss_768-942', 'WT_M_AUC_DTT', 'WT_M_AUC_YPD', 'WT_M_fAUC_norm_DTT', 'strain|||EF1620')	0.429824	2.30103	1	FALSE
289	DTT	rf_regressor	TRUE	sel_from_model		FALSE	('ERG3_miss_9-122', 'ERG3_miss_9-267', 'FKS2_miss_662-1324', 'GO_CC_GO:0005886_miss', 'GO_CC_GO:0031224_miss', 'GO_MF_GO:0004553_miss', 'GO_MF_GO:0016787_miss', 'MetaCyc_PWY-5047_miss', 'PDR1_miss_280-339', 'PDR1_miss_768-942', 'WT_M_AUC_DTT', 'WT_M_AUC_YPD', 'WT_M_fAUC_norm_DTT', 'strain|||EF1620')	0.490532	2.30103	1	FALSE
290	H2O2	linear_regression	FALSE	forward_inHouse	0.15	FALSE	('WT_M_fAUC_norm_H2O2',)	0.428765	1.60206	5	FALSE
291	H2O2	linear_regression	FALSE	forward_inHouse	0.15	TRUE	('WT_M_AUC_H2O2',)	0.411285	1.07058	4	FALSE
292	H2O2	linear_regression	FALSE	forward_inHouse	0.1	FALSE	('WT_M_fAUC_norm_H2O2', 'strain|||M12')	0.314657	0.35164	2	FALSE
293	H2O2	linear_regression	FALSE	forward_inHouse	0.1	TRUE	('strain|||M12',)	0.392916	1.02228	4	FALSE
294	H2O2	linear_regression	FALSE	forward_inHouse	0.2	FALSE	('WT_M_AUC_H2O2',)	0.371763	1.18709	6	FALSE
295	H2O2	linear_regression	FALSE	forward_inHouse	0.2	TRUE	('WT_M_AUC_H2O2',)	0.533236	1.60206	3	TRUE
296	H2O2	linear_regression	FALSE	forward_sklearn	0.15	FALSE	('WT_M_AUC_H2O2',)	0.478695	1.45593	4	FALSE
297	H2O2	linear_regression	FALSE	forward_sklearn	0.15	TRUE	('WT_M_AUC_H2O2',)	0.530284	2.30103	9	TRUE
298	H2O2	linear_regression	FALSE	forward_sklearn	0.1	FALSE	('WT_M_AUC_H2O2',)	0.383474	1.45593	7	FALSE
299	H2O2	linear_regression	FALSE	forward_sklearn	0.1	TRUE	('WT_M_AUC_H2O2',)	0.308293	0.978811	7	FALSE
300	H2O2	linear_regression	FALSE	forward_sklearn	0.2	FALSE	('strain|||M12',)	0.488663	0.90309	1	FALSE
301	H2O2	linear_regression	FALSE	forward_sklearn	0.2	TRUE	('WT_M_AUC_H2O2',)	0.396368	1.60206	7	FALSE
302	H2O2	linear_regression	TRUE	forward_inHouse	0.15	FALSE	('WT_M_AUC_H2O2',)	0.457867	1.82391	6	FALSE
303	H2O2	linear_regression	TRUE	forward_inHouse	0.15	TRUE	('WT_M_AUC_H2O2 * WT_M_AUC_YPD',)	0.528432	1.25964	1	FALSE
304	H2O2	linear_regression	TRUE	forward_inHouse	0.1	FALSE	('WT_M_AUC_H2O2', 'strain|||M12')	0.481467	0.90309	1	FALSE
305	H2O2	linear_regression	TRUE	forward_inHouse	0.1	TRUE	('WT_M_AUC_H2O2 * WT_M_AUC_YPD',)	0.575253	1.45593	1	FALSE
306	H2O2	linear_regression	TRUE	forward_inHouse	0.2	FALSE	('WT_M_fAUC_norm_H2O2',)	0.442244	1.82391	6	FALSE
307	H2O2	linear_regression	TRUE	forward_inHouse	0.2	TRUE	('WT_M_fAUC_norm_H2O2 * WT_M_AUC_YPD',)	0.465074	1.45593	4	FALSE
308	H2O2	linear_regression	TRUE	forward_sklearn	0.15	FALSE	('WT_M_AUC_H2O2',)	0.410017	1.60206	7	FALSE
309	H2O2	linear_regression	TRUE	forward_sklearn	0.15	TRUE	('WT_M_fAUC_norm_H2O2 * WT_M_AUC_YPD',)	0.372793	0.869666	4	FALSE
310	H2O2	linear_regression	TRUE	forward_sklearn	0.1	FALSE	('WT_M_AUC_H2O2',)	0.445521	1.82391	6	FALSE
311	H2O2	linear_regression	TRUE	forward_sklearn	0.1	TRUE	('GO_CC_GO:0005576_truncation * WT_M_AUC_H2O2', 'WT_M_fAUC_norm_H2O2 * WT_M_AUC_YPD')	0.576062	1.82391	5	TRUE
312	H2O2	linear_regression	TRUE	forward_sklearn	0.2	FALSE	('WT_M_fAUC_norm_H2O2',)	0.324403	0.545155	3	FALSE
313	H2O2	linear_regression	TRUE	forward_sklearn	0.2	TRUE	('WT_M_fAUC_norm_H2O2 * WT_M_AUC_YPD',)	0.529564	1.82391	6	TRUE
314	H2O2	regression_tree_auto_ccp	FALSE	forward_inHouse	0.15	FALSE	('WT_M_AUC_YPD',)	0.450327	1.25964	3	FALSE
315	H2O2	regression_tree_auto_ccp	FALSE	forward_inHouse	0.1	FALSE	('WT_M_fAUC_norm_H2O2',)	0.510123	1.60206	3	FALSE
316	H2O2	regression_tree_auto_ccp	FALSE	forward_inHouse	0.2	FALSE	('WT_M_fAUC_norm_H2O2',)	0.477125	0.90309	1	FALSE
317	H2O2	regression_tree_auto_ccp	FALSE	regression_tree_feature_importance		FALSE	('GO_CC_GO:0005576_truncation', 'strain|||M12')	0.42616	1.02228	3	FALSE
318	H2O2	regression_tree_auto_ccp	FALSE	sel_from_model		FALSE	('GO_CC_GO:0005576_truncation', 'strain|||M12')	0.345978	0.939302	5	FALSE
319	H2O2	regression_tree_auto_ccp	TRUE	forward_inHouse	0.15	FALSE	('WT_M_fAUC_norm_H2O2',)	0.340997	0.939302	5	FALSE
320	H2O2	regression_tree_auto_ccp	TRUE	forward_inHouse	0.1	FALSE	()	0	-0.00216606	0	FALSE
321	H2O2	regression_tree_auto_ccp	TRUE	forward_inHouse	0.2	FALSE	('WT_M_fAUC_norm_H2O2',)	0.394125	0.869666	2	FALSE
322	H2O2	regression_tree_auto_ccp	TRUE	regression_tree_feature_importance		FALSE	('strain|||M12',)	0.046716	-0.00216606	2	FALSE
323	H2O2	regression_tree_auto_ccp	TRUE	sel_from_model		FALSE	('FKS2_miss_666-667', 'GO_CC_GO:0005576_truncation', 'strain|||M12')	0.527198	1.25964	1	FALSE
324	H2O2	regresssion_tree_custom	FALSE	RFECV		FALSE	('GO_CC_GO:0005576_truncation', 'presence_variant-FKS2-mis|p.662|L/F', 'strain|||M12')	0.502259	0.978811	1	FALSE
325	H2O2	regresssion_tree_custom	FALSE	forward_inHouse	0.15	FALSE	('WT_M_AUC_H2O2',)	0.402439	1.02228	4	FALSE
326	H2O2	regresssion_tree_custom	FALSE	forward_inHouse	0.1	FALSE	('strain|||M12',)	0.297132	0.170696	1	FALSE
327	H2O2	regresssion_tree_custom	FALSE	forward_inHouse	0.2	FALSE	('WT_M_AUC_YPD',)	0.332983	0.610834	3	FALSE
328	H2O2	regresssion_tree_custom	FALSE	forward_sklearn	0.15	FALSE	('WT_M_AUC_H2O2',)	0.513514	1.02228	1	FALSE
329	H2O2	regresssion_tree_custom	FALSE	forward_sklearn	0.1	FALSE	('WT_M_AUC_H2O2',)	0.341886	0.647817	3	FALSE
330	H2O2	regresssion_tree_custom	FALSE	forward_sklearn	0.2	FALSE	('WT_M_fAUC_norm_H2O2',)	0.351348	0.560667	2	FALSE
331	H2O2	regresssion_tree_custom	FALSE	regression_tree_feature_importance		FALSE	('ERG3_miss_243-265', 'FKS2_miss_654-660', 'FKS2_miss_662-708', 'GO_CC_GO:0005576_truncation', 'MetaCyc_PWY-5047_miss', 'PDR1_miss_334-1088', 'Reactome_R-SCE-1428517_miss', 'WT_M_AUC_H2O2', 'presence_variant-FKS2-mis|p.662|L/F', 'strain|||M12')	0.500465	0.978811	1	FALSE
332	H2O2	regresssion_tree_custom	FALSE	sel_from_model		FALSE	('ERG3_miss_243-265', 'FKS2_miss_654-660', 'GO_CC_GO:0005576_truncation', 'GO_MF_GO:0016705_miss', 'GO_MF_GO:0016740_truncation', 'MetaCyc_PWY-6689_miss', 'PDR1_miss_280-1082', 'PDR1_miss_280-942', 'PDR1_miss_328-1088', 'Reactome_R-SCE-1428517_miss', 'WT_M_AUC_H2O2', 'WT_M_fAUC_norm_H2O2', 'presence_variant-FKS2-mis|p.662|L/F', 'strain|||EB0911', 'strain|||M12')	0.552264	1.34679	1	FALSE
333	H2O2	regresssion_tree_custom	TRUE	RFECV		FALSE	('strain|||M12',)	0.417447	1.07058	4	FALSE
334	H2O2	regresssion_tree_custom	TRUE	forward_inHouse	0.15	FALSE	('strain|||M12',)	0.463055	1.34679	3	FALSE
335	H2O2	regresssion_tree_custom	TRUE	forward_inHouse	0.1	FALSE	('strain|||M12',)	0.319557	0.59346	4	FALSE
336	H2O2	regresssion_tree_custom	TRUE	forward_inHouse	0.2	FALSE	('strain|||M12',)	0.350198	0.688246	3	FALSE
337	H2O2	regresssion_tree_custom	TRUE	forward_sklearn	0.15	FALSE	('WT_M_fAUC_norm_H2O2',)	0.443161	1.18709	2	FALSE
338	H2O2	regresssion_tree_custom	TRUE	forward_sklearn	0.1	FALSE	('WT_M_fAUC_norm_H2O2',)	0.433271	1.12494	2	FALSE
339	H2O2	regresssion_tree_custom	TRUE	forward_sklearn	0.2	FALSE	('WT_M_fAUC_norm_H2O2',)	0.532093	1.25964	1	FALSE
340	H2O2	regresssion_tree_custom	TRUE	regression_tree_feature_importance		FALSE	('FKS2_miss_654-662', 'FKS2_miss_662-1324', 'FKS2_miss_666-667', 'GO_CC_GO:0005576_truncation', 'Reactome_R-SCE-1428517_miss', 'Reactome_R-SCE-5693567_miss', 'WT_M_AUC_H2O2', 'WT_M_AUC_YPD', 'strain|||BG2', 'strain|||M12')	0.482502	1.34679	2	FALSE
341	H2O2	regresssion_tree_custom	TRUE	sel_from_model		FALSE	('FKS2_miss_666-667', 'GO_CC_GO:0005576_truncation', 'WT_M_AUC_H2O2', 'strain|||M12')	0.282349	0.978811	7	FALSE
342	H2O2	rf_regressor	TRUE	RFECV		FALSE	('FKS2_miss_654-662', 'FKS2_miss_662-1324', 'FKS2_miss_666-667', 'GO_BP_GO:1903047_miss', 'GO_CC_GO:0005576_truncation', 'GO_MF_GO:0016616_truncation', 'MetaCyc_PWY-6807_truncation', 'PDR1_miss_768-1081', 'Reactome_R-SCE-416482_miss', 'WT_M_AUC_H2O2', 'WT_M_AUC_YPD', 'WT_M_fAUC_norm_H2O2', 'strain|||M12')	0.473684	0.90309	1	FALSE
343	H2O2	rf_regressor	TRUE	forward_sklearn	0.15	FALSE	('WT_M_AUC_H2O2',)	0.387786	0.809668	3	FALSE
344	H2O2	rf_regressor	TRUE	forward_sklearn	0.1	FALSE	('strain|||M12',)	0.435786	1.82391	5	FALSE
345	H2O2	rf_regressor	TRUE	forward_sklearn	0.2	FALSE	('WT_M_AUC_H2O2',)	0.341467	0.35164	1	FALSE
346	H2O2	rf_regressor	TRUE	rf_regressor_feature_importance		FALSE	('FKS2_miss_654-662', 'FKS2_miss_666-667', 'GO_BP_GO:1903047_miss', 'GO_CC_GO:0005576_truncation', 'GO_MF_GO:0016616_truncation', 'PDR1_miss_768-1081', 'WT_M_AUC_H2O2', 'WT_M_AUC_YPD', 'WT_M_fAUC_norm_H2O2', 'strain|||M12')	0.442308	1.18709	2	FALSE
347	H2O2	rf_regressor	TRUE	sel_from_model		FALSE	('FKS2_miss_666-667', 'GO_CC_GO:0005576_truncation', 'WT_M_AUC_H2O2', 'WT_M_AUC_YPD', 'WT_M_fAUC_norm_H2O2', 'strain|||M12')	0.353348	1.34679	8	FALSE
348	NaCl	linear_regression	FALSE	forward_inHouse	0.15	FALSE	('GO_BP_GO:0044182_truncation',)	0.104637	0.0338583	2	FALSE
349	NaCl	linear_regression	FALSE	forward_inHouse	0.15	TRUE	('PDR1_miss_280-885',)	0.13551	0.00217692	1	FALSE
350	NaCl	linear_regression	FALSE	forward_inHouse	0.1	FALSE	('GO_BP_GO:0046394_truncation',)	0.133586	0.296709	4	FALSE
351	NaCl	linear_regression	FALSE	forward_inHouse	0.1	TRUE	('GO_BP_GO:0046394_truncation',)	0.158844	0.425969	4	FALSE
352	NaCl	linear_regression	FALSE	forward_inHouse	0.2	FALSE	('GO_BP_GO:0046394_truncation',)	0.204948	0.0996329	1	FALSE
353	NaCl	linear_regression	FALSE	forward_inHouse	0.2	TRUE	('GO_BP_GO:0046394_truncation',)	0.170971	0.139662	2	FALSE
354	NaCl	linear_regression	FALSE	forward_sklearn	0.15	FALSE	('GO_BP_GO:0046394_truncation', 'presence_variant-ChrE-DUP')	0.329319	0.732828	2	FALSE
355	NaCl	linear_regression	FALSE	forward_sklearn	0.15	TRUE	('GO_BP_GO:0046394_truncation', 'presence_variant-ChrI-partial DUP')	0.179747	0.158015	2	FALSE
356	NaCl	linear_regression	FALSE	forward_sklearn	0.1	FALSE	('GO_BP_GO:0046394_truncation', 'presence_variant-ChrE-DUP')	0.297225	0.782516	3	FALSE
357	NaCl	linear_regression	FALSE	forward_sklearn	0.1	TRUE	('GO_BP_GO:0044182_truncation', 'MetaCyc_PWY-7119_miss', 'PDR1_miss_768-935', 'presence_variant-ChrE-DUP')	0.509181	1.34679	1	FALSE
358	NaCl	linear_regression	FALSE	forward_sklearn	0.2	FALSE	('GO_BP_GO:0046394_truncation', 'presence_variant-ChrE-DUP')	0.321081	0.688246	2	FALSE
359	NaCl	linear_regression	FALSE	forward_sklearn	0.2	TRUE	('GO_BP_GO:0046394_truncation', 'presence_variant-ChrE-DUP')	0.207172	0.240332	2	FALSE
360	NaCl	linear_regression	TRUE	forward_inHouse	0.15	FALSE	('PDR1_miss_280-885',)	0.0699629	-0.00216606	1	FALSE
361	NaCl	linear_regression	TRUE	forward_inHouse	0.15	TRUE	('FKS2_miss_654-662 * GO_BP_GO:0044182_truncation', 'presence_variant-ChrE-DUP * PDR1_miss_280-372')	0.265699	0.279841	1	FALSE
362	NaCl	linear_regression	TRUE	forward_inHouse	0.1	FALSE	('GO_BP_GO:0046394_truncation',)	0.164218	0.0154727	1	FALSE
363	NaCl	linear_regression	TRUE	forward_inHouse	0.1	TRUE	('FKS2_miss_201-662 * GO_CC_GO:0005886_truncation',)	0.162189	0.127844	2	FALSE
364	NaCl	linear_regression	TRUE	forward_inHouse	0.2	FALSE	()	0	-0.00216606	0	FALSE
365	NaCl	linear_regression	TRUE	forward_inHouse	0.2	TRUE	('FKS2_miss_201-662 * GO_BP_GO:0044182_truncation',)	0.239019	0.341989	2	FALSE
366	NaCl	linear_regression	TRUE	forward_sklearn	0.15	FALSE	('GO_BP_GO:0046394_truncation', 'presence_variant-ChrE-DUP')	0.273214	0.628932	3	FALSE
367	NaCl	linear_regression	TRUE	forward_sklearn	0.15	TRUE	('FKS2_miss_201-662 * GO_BP_GO:0044182_truncation', 'presence_variant-ChrE-DUP * PDR1_miss_280-376')	0.386758	1.60206	4	FALSE
368	NaCl	linear_regression	TRUE	forward_sklearn	0.1	FALSE	('GO_BP_GO:0046394_truncation', 'presence_variant-ChrE-DUP')	0.323648	1.34679	5	FALSE
369	NaCl	linear_regression	TRUE	forward_sklearn	0.1	TRUE	('FKS2_miss_201-662 * GO_BP_GO:0044182_truncation', 'resistance_genes_broad_PDR1_profile|||miss * presence_variant-ChrE-DUP')	0.318139	0.688246	2	FALSE
370	NaCl	linear_regression	TRUE	forward_sklearn	0.2	FALSE	('GO_BP_GO:0046394_truncation', 'presence_variant-ChrE-DUP')	0.228973	0.756962	5	FALSE
371	NaCl	linear_regression	TRUE	forward_sklearn	0.2	TRUE	('FKS2_miss_201-662 * GO_BP_GO:0044182_truncation', 'presence_variant-ChrE-DUP * PDR1_miss_280-376')	0.406629	1.07058	2	FALSE
372	NaCl	regression_tree_auto_ccp	FALSE	forward_inHouse	0.15	FALSE	()	0	-0.00216606	0	FALSE
373	NaCl	regression_tree_auto_ccp	FALSE	forward_inHouse	0.1	FALSE	()	0	-0.00216606	0	FALSE
374	NaCl	regression_tree_auto_ccp	FALSE	forward_inHouse	0.2	FALSE	('WT_M_fAUC_norm_NaCl',)	0.0245973	-0.00216606	1	FALSE
375	NaCl	regression_tree_auto_ccp	FALSE	regression_tree_feature_importance		FALSE	('ERG3_miss_122-300', 'GO_BP_GO:0030447_miss', 'GO_BP_GO:0046394_truncation', 'GO_MF_GO:0046914_truncation', 'MetaCyc_PWY-7571_miss', 'PDR1_miss_1082-1088', 'PDR1_miss_280-328', 'PDR1_miss_280-376', 'PDR1_miss_330-334', 'WT_M_AUC_NaCl')	0.28523	0.381952	1	FALSE
376	NaCl	regression_tree_auto_ccp	FALSE	sel_from_model		FALSE	('ERG3_miss_122-300', 'FKS2_miss_1200-1378', 'GO_BP_GO:0019752_truncation', 'GO_MF_GO:0005515_miss', 'GO_MF_GO:0046914_truncation', 'PDR1_miss_1082-1088', 'PDR1_miss_280-376', 'PDR1_miss_329-942', 'PDR1_miss_330-334', 'PDR1_miss_768-1082', 'WT_M_AUC_NaCl')	0.452348	1.07058	1	FALSE
377	NaCl	regression_tree_auto_ccp	TRUE	forward_inHouse	0.15	FALSE	()	0	-0.00216606	0	FALSE
378	NaCl	regression_tree_auto_ccp	TRUE	forward_inHouse	0.1	FALSE	()	0	-0.00216606	0	FALSE
379	NaCl	regression_tree_auto_ccp	TRUE	forward_inHouse	0.2	FALSE	()	0	-0.00216606	0	FALSE
380	NaCl	regression_tree_auto_ccp	TRUE	regression_tree_feature_importance		FALSE	('GO_BP_GO:0019752_truncation', 'GO_BP_GO:0044281_miss', 'GO_MF_GO:0046914_truncation', 'PDR1_miss_280-376', 'PDR1_miss_330-943', 'PDR1_miss_339-768', 'WT_M_AUC_NaCl', 'presence_variant-ChrI-partial DUP')	0.313496	0.474955	1	FALSE
381	NaCl	regression_tree_auto_ccp	TRUE	sel_from_model		FALSE	('GO_BP_GO:0019752_truncation', 'GO_MF_GO:0046914_truncation', 'PDR1_miss_280-376', 'PDR1_miss_330-935', 'PDR1_miss_339-376', 'WT_M_AUC_NaCl')	0.329344	0.545155	1	FALSE
382	NaCl	regresssion_tree_custom	FALSE	RFECV		FALSE	()	0	-0.00216606	0	FALSE
383	NaCl	regresssion_tree_custom	FALSE	forward_inHouse	0.15	FALSE	('GO_BP_GO:0044182_truncation',)	0.126991	0.00217692	1	FALSE
384	NaCl	regresssion_tree_custom	FALSE	forward_inHouse	0.1	FALSE	('GO_BP_GO:0044182_truncation',)	0.111692	0.211125	4	FALSE
385	NaCl	regresssion_tree_custom	FALSE	forward_inHouse	0.2	FALSE	()	0	-0.00216606	0	FALSE
386	NaCl	regresssion_tree_custom	FALSE	forward_sklearn	0.15	FALSE	('WT_M_fAUC_norm_NaCl', 'resistance_genes_broad_ERG11_chrE_profile|||ChrE dup')	0.524831	1.34679	1	FALSE
387	NaCl	regresssion_tree_custom	FALSE	forward_sklearn	0.1	FALSE	('GO_BP_GO:0046394_truncation', 'WT_M_fAUC_norm_NaCl', 'presence_variant-ChrE-DUP')	0.433369	1.60206	3	FALSE
388	NaCl	regresssion_tree_custom	FALSE	forward_sklearn	0.2	FALSE	('WT_M_fAUC_norm_NaCl', 'resistance_genes_broad_ERG11_chrE_profile|||ChrE dup')	0.459011	1.12494	1	FALSE
389	NaCl	regresssion_tree_custom	FALSE	regression_tree_feature_importance		FALSE	('ERG3_miss_300-1094', 'FKS2_miss_659-1324', 'FKS2_miss_665-1374', 'GO_BP_GO:0044271_miss', 'GO_BP_GO:0046394_truncation', 'GO_BP_GO:1901360_truncation', 'PDR1_miss_1082-1088', 'PDR1_miss_280-376', 'PDR1_miss_330-334', 'WT_M_AUC_NaCl')	0.384037	0.782516	1	FALSE
390	NaCl	regresssion_tree_custom	FALSE	sel_from_model		FALSE	('ERG3_miss_300-1094', 'FKS1_miss_625-1422', 'FKS2_miss_201-651', 'FKS2_miss_665-1324', 'FKS2_miss_666-1379', 'GO_BP_GO:0033036_miss', 'GO_BP_GO:0044271_miss', 'GO_BP_GO:0046394_truncation', 'GO_BP_GO:0050794_truncation', 'GO_BP_GO:1901575_truncation', 'GO_CC_GO:1990234_truncation', 'GO_MF_GO:0046914_truncation', 'MetaCyc_PWY-7712_miss', 'PDR1_miss_1081-1088', 'PDR1_miss_280-376', 'PDR1_miss_280-…	0.0861003	-0.00216606	1	FALSE
391	NaCl	regresssion_tree_custom	TRUE	RFECV		FALSE	()	0	-0.00216606	0	FALSE
392	NaCl	regresssion_tree_custom	TRUE	forward_inHouse	0.15	FALSE	('GO_BP_GO:0046394_truncation',)	0.139522	0.158015	3	FALSE
393	NaCl	regresssion_tree_custom	TRUE	forward_inHouse	0.1	FALSE	('GO_BP_GO:0046394_truncation',)	0.145845	0.177178	3	FALSE
394	NaCl	regresssion_tree_custom	TRUE	forward_inHouse	0.2	FALSE	()	0	-0.00216606	0	FALSE
395	NaCl	regresssion_tree_custom	TRUE	forward_sklearn	0.15	FALSE	('WT_M_fAUC_norm_NaCl', 'resistance_genes_broad_ERG11_chrE_profile|||ChrE dup')	0.27605	0.628932	3	FALSE
396	NaCl	regresssion_tree_custom	TRUE	forward_sklearn	0.1	FALSE	('GO_BP_GO:0046394_truncation', 'WT_M_fAUC_norm_NaCl', 'presence_variant-ChrE-DUP')	0.469439	2.30103	3	FALSE
397	NaCl	regresssion_tree_custom	TRUE	forward_sklearn	0.2	FALSE	('GO_BP_GO:0046394_truncation', 'WT_M_fAUC_norm_NaCl', 'presence_variant-ChrE-DUP')	0.39787	1.07058	2	FALSE
398	NaCl	regresssion_tree_custom	TRUE	regression_tree_feature_importance		FALSE	('GO_BP_GO:0046394_truncation', 'GO_MF_GO:0046914_truncation', 'PDR1_miss_280-1082', 'PDR1_miss_280-376', 'PDR1_miss_280-954', 'PDR1_miss_330-885', 'PDR1_miss_339-935', 'WT_M_AUC_NaCl', 'WT_M_fAUC_norm_NaCl', 'resistance_genes_broad_PDR1_profile|||miss')	0.269922	0.288193	1	FALSE
399	NaCl	regresssion_tree_custom	TRUE	sel_from_model		FALSE	('GO_BP_GO:0046394_truncation', 'GO_MF_GO:0043167_truncation', 'PDR1_miss_280-376', 'PDR1_miss_293-943', 'PDR1_miss_330-943', 'PDR1_miss_339-935', 'WT_M_AUC_NaCl', 'WT_M_fAUC_norm_NaCl', 'resistance_genes_broad_PDR1_profile|||miss')	0.269823	0.288193	1	FALSE
400	NaCl	rf_regressor	TRUE	RFECV		FALSE	('GO_BP_GO:0044182_truncation', 'GO_BP_GO:0046394_truncation', 'PDR1_miss_280-376', 'PDR1_miss_280-768', 'PDR1_miss_339-376', 'WT_M_AUC_NaCl', 'WT_M_fAUC_norm_NaCl', 'presence_variant-ChrE-DUP')	0.432584	0.978811	1	FALSE
401	NaCl	rf_regressor	TRUE	forward_sklearn	0.15	FALSE	('GO_BP_GO:0046394_truncation', 'WT_M_fAUC_norm_NaCl', 'presence_variant-ChrE-DUP')	0.574776	2.30103	5	TRUE
402	NaCl	rf_regressor	TRUE	forward_sklearn	0.1	FALSE	('GO_BP_GO:0046394_truncation', 'WT_M_fAUC_norm_NaCl', 'presence_variant-ChrE-DUP')	0.596937	2.30103	5	TRUE
403	NaCl	rf_regressor	TRUE	forward_sklearn	0.2	FALSE	('GO_BP_GO:0046394_truncation', 'WT_M_fAUC_norm_NaCl', 'presence_variant-ChrE-DUP')	0.31231	0.628932	2	FALSE
404	NaCl	rf_regressor	TRUE	rf_regressor_feature_importance		FALSE	('GO_BP_GO:0044182_truncation', 'GO_BP_GO:0046394_truncation', 'PDR1_miss_280-329', 'PDR1_miss_280-376', 'PDR1_miss_280-885', 'PDR1_miss_339-376', 'WT_M_AUC_NaCl', 'WT_M_fAUC_norm_NaCl', 'presence_variant-ChrE-DUP', 'resistance_genes_broad_ERG11_chrE_profile|||ChrE dup')	0.467738	1.18709	1	FALSE
405	NaCl	rf_regressor	TRUE	sel_from_model		FALSE	('FKS2_miss_662-662', 'GO_BP_GO:0019752_truncation', 'GO_BP_GO:0044182_truncation', 'GO_BP_GO:0044281_miss', 'GO_BP_GO:0046394_truncation', 'GO_CC_GO:0031224_truncation', 'GO_MF_GO:0008144_miss', 'GO_MF_GO:0016491_miss', 'PDR1_miss_280-329', 'PDR1_miss_280-376', 'PDR1_miss_280-768', 'PDR1_miss_280-885', 'PDR1_miss_339-376', 'PDR1_miss_339-768', 'PDR1_miss_768-1082', 'PDR1_miss_885-1082', 'WT_M_AU…	0.534194	1.34679	1	FALSE
406	SDS	linear_regression	FALSE	forward_inHouse	0.15	FALSE	()	0	-0.00216606	0	FALSE
407	SDS	linear_regression	FALSE	forward_inHouse	0.15	TRUE	()	0	-0.00216606	0	FALSE
408	SDS	linear_regression	FALSE	forward_inHouse	0.1	FALSE	('PDR1_miss_885-946',)	0.027815	-0.00216606	1	FALSE
409	SDS	linear_regression	FALSE	forward_inHouse	0.1	TRUE	()	0	-0.00216606	0	FALSE
410	SDS	linear_regression	FALSE	forward_inHouse	0.2	FALSE	()	0	-0.00216606	0	FALSE
411	SDS	linear_regression	FALSE	forward_inHouse	0.2	TRUE	()	0	-0.00216606	0	FALSE
412	SDS	linear_regression	FALSE	forward_sklearn	0.15	FALSE	('GO_BP_GO:0046394_truncation',)	0.0850921	0.048177	3	FALSE
413	SDS	linear_regression	FALSE	forward_sklearn	0.15	TRUE	('ERG3_miss_9-96', 'GO_BP_GO:0046394_truncation', 'strain|||CST34', 'strain|||EB0911')	0.294692	0.341989	1	FALSE
414	SDS	linear_regression	FALSE	forward_sklearn	0.1	FALSE	('ERG3_miss_9-235', 'ERG3_miss_96-230', 'GO_BP_GO:0046394_truncation', 'presence_variant-ChrI-partial DUP')	0.447596	1.18709	1	FALSE
415	SDS	linear_regression	FALSE	forward_sklearn	0.1	TRUE	('GO_BP_GO:0046394_truncation', 'presence_variant-ChrI-partial DUP')	0.265207	0.211125	1	FALSE
416	SDS	linear_regression	FALSE	forward_sklearn	0.2	FALSE	()	0	-0.00216606	0	FALSE
417	SDS	linear_regression	FALSE	forward_sklearn	0.2	TRUE	('FKS2_miss_651-657', 'strain|||CST34')	0.0953478	-0.00216606	1	FALSE
418	SDS	linear_regression	TRUE	forward_inHouse	0.15	FALSE	('GO_BP_GO:0046394_truncation',)	0.000360078	-0.00216606	1	FALSE
419	SDS	linear_regression	TRUE	forward_inHouse	0.15	TRUE	('FKS2_miss_201-662 * GO_BP_GO:0019752_truncation',)	0.105546	0.0245682	2	FALSE
420	SDS	linear_regression	TRUE	forward_inHouse	0.1	FALSE	('PDR1_miss_935-946',)	0.0124428	-0.00216606	2	FALSE
421	SDS	linear_regression	TRUE	forward_inHouse	0.1	TRUE	('FKS2_miss_201-662 * GO_BP_GO:0019752_truncation', 'resistance_genes_broad_ERG11_chrE_profile|||ChrE dup * strain|||EB0911')	0.337246	0.576754	1	FALSE
422	SDS	linear_regression	TRUE	forward_inHouse	0.2	FALSE	()	0	-0.00216606	0	FALSE
423	SDS	linear_regression	TRUE	forward_inHouse	0.2	TRUE	()	0	-0.00216606	0	FALSE
424	SDS	linear_regression	TRUE	forward_sklearn	0.15	FALSE	('GO_BP_GO:0046394_truncation',)	0.118783	0.0385789	2	FALSE
425	SDS	linear_regression	TRUE	forward_sklearn	0.15	TRUE	('GO_BP_GO:0048518_miss', 'resistance_genes_broad_ERG11_chrE_profile|||ChrE dup * GO_BP_GO:0046394_truncation', 'resistance_genes_broad_ERG11_chrE_profile|||ChrE dup * strain|||EB0911')	0.290561	0.314258	1	FALSE
426	SDS	linear_regression	TRUE	forward_sklearn	0.1	FALSE	('GO_BP_GO:0046394_truncation', 'PDR1_miss_293-1081', 'presence_variant-ChrI-partial DUP')	0.346718	0.576754	1	FALSE
427	SDS	linear_regression	TRUE	forward_sklearn	0.1	TRUE	('FKS2_miss_201-662 * PDR1_miss_371-768', 'PDR1_miss_334-1081', 'resistance_genes_broad_FKS_profile|||FKS2 miss * strain|||EB0911')	0.455775	1.25964	1	FALSE
428	SDS	linear_regression	TRUE	forward_sklearn	0.2	FALSE	('PDR1_miss_935-943', 'strain|||CST34')	0.156399	0.0199966	1	FALSE
429	SDS	linear_regression	TRUE	forward_sklearn	0.2	TRUE	('FKS2_miss_201-662 * GO_BP_GO:0044182_truncation',)	0.202325	0.19044	2	FALSE
430	SDS	regression_tree_auto_ccp	FALSE	forward_inHouse	0.15	FALSE	()	0	-0.00216606	0	FALSE
431	SDS	regression_tree_auto_ccp	FALSE	forward_inHouse	0.1	FALSE	()	0	-0.00216606	0	FALSE
432	SDS	regression_tree_auto_ccp	FALSE	forward_inHouse	0.2	FALSE	()	0	-0.00216606	0	FALSE
433	SDS	regression_tree_auto_ccp	FALSE	regression_tree_feature_importance		FALSE	()	0	-0.00216606	0	FALSE
434	SDS	regression_tree_auto_ccp	FALSE	sel_from_model		FALSE	()	0	-0.00216606	0	FALSE
435	SDS	regression_tree_auto_ccp	TRUE	forward_inHouse	0.15	FALSE	()	0	-0.00216606	0	FALSE
436	SDS	regression_tree_auto_ccp	TRUE	forward_inHouse	0.1	FALSE	()	0	-0.00216606	0	FALSE
437	SDS	regression_tree_auto_ccp	TRUE	forward_inHouse	0.2	FALSE	()	0	-0.00216606	0	FALSE
438	SDS	regression_tree_auto_ccp	TRUE	regression_tree_feature_importance		FALSE	()	0	-0.00216606	0	FALSE
439	SDS	regression_tree_auto_ccp	TRUE	sel_from_model		FALSE	()	0	-0.00216606	0	FALSE
440	SDS	regresssion_tree_custom	FALSE	RFECV		FALSE	()	0	-0.00216606	0	FALSE
441	SDS	regresssion_tree_custom	FALSE	forward_inHouse	0.15	FALSE	()	0	-0.00216606	0	FALSE
442	SDS	regresssion_tree_custom	FALSE	forward_inHouse	0.1	FALSE	()	0	-0.00216606	0	FALSE
443	SDS	regresssion_tree_custom	FALSE	forward_inHouse	0.2	FALSE	()	0	-0.00216606	0	FALSE
444	SDS	regresssion_tree_custom	FALSE	forward_sklearn	0.15	FALSE	('PDR1_miss_885-1081',)	0.0341767	-0.00216606	2	FALSE
445	SDS	regresssion_tree_custom	FALSE	forward_sklearn	0.1	FALSE	('GO_BP_GO:0046394_truncation', 'PDR1_miss_768-942', 'strain|||CST34')	0.204375	0.0731433	1	FALSE
446	SDS	regresssion_tree_custom	FALSE	forward_sklearn	0.2	FALSE	('FKS1_miss_632-632',)	0.00206033	-0.00216606	1	FALSE
447	SDS	regresssion_tree_custom	FALSE	regression_tree_feature_importance		FALSE	('ERG3_miss_122-228', 'ERG3_miss_300-1094', 'ERG3_miss_9-96', 'FKS2_miss_201-663', 'GO_BP_GO:0046394_truncation', 'MetaCyc_Urate-Degradation_miss', 'PDR1_miss_334-946', 'PDR1_miss_885-1082', 'WT_M_fAUC_norm_SDS', 'strain|||EB0911')	0.229171	0.0996329	1	FALSE
448	SDS	regresssion_tree_custom	FALSE	sel_from_model		FALSE	()	0	-0.00216606	0	FALSE
449	SDS	regresssion_tree_custom	TRUE	RFECV		FALSE	('GO_BP_GO:0046394_truncation', 'strain|||EB0911')	0.133033	0.0109954	1	FALSE
450	SDS	regresssion_tree_custom	TRUE	forward_inHouse	0.15	FALSE	()	0	-0.00216606	0	FALSE
451	SDS	regresssion_tree_custom	TRUE	forward_inHouse	0.1	FALSE	('GO_BP_GO:0019752_truncation',)	0.0478454	-0.00216606	1	FALSE
452	SDS	regresssion_tree_custom	TRUE	forward_inHouse	0.2	FALSE	()	0	-0.00216606	0	FALSE
453	SDS	regresssion_tree_custom	TRUE	forward_sklearn	0.15	FALSE	('PDR1_miss_885-943',)	0.104124	-0.00216606	1	FALSE
454	SDS	regresssion_tree_custom	TRUE	forward_sklearn	0.1	FALSE	('PDR1_miss_885-1081', 'strain|||CST34')	0.0199337	-0.00216606	1	FALSE
455	SDS	regresssion_tree_custom	TRUE	forward_sklearn	0.2	FALSE	('PDR1_miss_885-946',)	0.00925331	-0.00216606	1	FALSE
456	SDS	regresssion_tree_custom	TRUE	regression_tree_feature_importance		FALSE	('GO_BP_GO:0046394_truncation', 'GO_BP_GO:1901575_truncation', 'GO_CC_GO:0043231_miss', 'PDR1_miss_280-942', 'PDR1_miss_348-954', 'PDR1_miss_365-946', 'PDR1_miss_371-942', 'PDR1_miss_768-954', 'strain|||CST34', 'strain|||EB0911')	0.161643	0.0199966	1	FALSE
457	SDS	regresssion_tree_custom	TRUE	sel_from_model		FALSE	()	0	-0.00216606	0	FALSE
458	SDS	rf_regressor	TRUE	RFECV		FALSE	('ERG3_miss_207-267', 'ERG3_miss_243-267', 'FKS1_miss_625-681', 'FKS2_miss_201-1200', 'FKS2_miss_201-1378', 'FKS2_miss_201-657', 'FKS2_miss_651-1378', 'FKS2_miss_651-657', 'GO_BP_GO:0019538_truncation', 'GO_BP_GO:0019752_truncation', 'GO_BP_GO:0032787_truncation', 'GO_BP_GO:0042221_truncation', 'GO_BP_GO:0043161_truncation', 'GO_BP_GO:0044182_truncation', 'GO_BP_GO:0044271_miss', 'GO_BP_GO:004639…	0.207465	0.0731433	1	FALSE
459	SDS	rf_regressor	TRUE	forward_sklearn	0.15	FALSE	('PDR1_miss_885-943', 'strain|||CST34')	0.142694	0.0109954	1	FALSE
460	SDS	rf_regressor	TRUE	forward_sklearn	0.1	FALSE	('GO_BP_GO:0046394_truncation', 'strain|||EB0911')	0.251644	0.151811	1	FALSE
461	SDS	rf_regressor	TRUE	forward_sklearn	0.2	FALSE	()	0	-0.00216606	0	FALSE
462	SDS	rf_regressor	TRUE	rf_regressor_feature_importance		FALSE	('ERG3_miss_207-267', 'GO_BP_GO:0019752_truncation', 'GO_BP_GO:0044182_truncation', 'GO_BP_GO:0046394_truncation', 'GO_CC_GO:0043231_miss', 'PDR1_miss_280-1081', 'presence_variant-ChrI-partial DUP', 'resistance_genes_broad_FKS_profile|||FKS2 miss', 'strain|||CST34', 'strain|||EB0911')	0.152652	0.0199966	1	FALSE
463	SDS	rf_regressor	TRUE	sel_from_model		FALSE	('ERG3_miss_207-267', 'FKS1_miss_625-681', 'FKS2_miss_201-657', 'FKS2_miss_651-657', 'GO_BP_GO:0019752_truncation', 'GO_BP_GO:0032787_truncation', 'GO_BP_GO:0042221_truncation', 'GO_BP_GO:0044182_truncation', 'GO_BP_GO:0046394_truncation', 'GO_BP_GO:0048518_miss', 'GO_BP_GO:0070887_truncation', 'GO_CC_GO:0043231_miss', 'GO_MF_GO:0043167_truncation', 'MetaCyc_Thiamin-Salvage_truncation', 'PDR1_mis…	0.207384	0.0731433	1	FALSE
