# Supplementary material for: Uncovering actionable trade-offs of antifungal resistance in a yeast pathogen
Source: Mol Syst Biol. 2026 Jan 12;22(4):537–62. doi: 10.1038/s44320-025-00185-3 (PMC13046754; doi:10.1038/s44320-025-00185-3)
Supplement: Supplementary file 10 — Source data Fig. 5 [file 44320_2025_185_MOESM10_ESM.zip › SD_figure_5/Fig5_B.xlsx]

## Sheet: Sheet1
	stress_condition	feature	r2	minus_logp_bonf
12	CFW	presence_variant-ChrE-DUP	0	0
13	CFW	presence_variant-ChrE-partial DUP	0	0
14	CFW	presence_variant-ChrI-partial DUP	0	0
15	CFW	presence_variant-EPA13-DEL	0	0
16	CFW	presence_variant-ERG11-mis|p.152|K/E	0.00853254	0
17	CFW	presence_variant-ERG3-PTC|p.135|Q/*	0	0
18	CFW	presence_variant-ERG3-mis|p.243|Y/C	0	0
19	CFW	presence_variant-FKS1-mis|p.632|D/Y	0	0
20	CFW	presence_variant-FKS2-del|p.657-658|YF/Y	0	0
21	CFW	presence_variant-FKS2-mis|p.1378|R/H	0	0
22	CFW	presence_variant-FKS2-mis|p.1378|R/L	0	0
23	CFW	presence_variant-FKS2-mis|p.651|A/T	0	0
24	CFW	presence_variant-FKS2-mis|p.659|F/L	0	0
25	CFW	presence_variant-FKS2-mis|p.662|L/F	0	0
26	CFW	presence_variant-FKS2-mis|p.662|L/W	0.0939432	0
27	CFW	presence_variant-FKS2-mis|p.663|S/P	0	0
28	CFW	presence_variant-PDR1-mis|p.280|L/F	0	0
29	CFW	presence_variant-PDR1-mis|p.348|G/C	0	0
30	CFW	presence_variant-PDR1-mis|p.935|L/F	0	0
31	CFW	ERG11_miss_141-141	0	0
32	CFW	ERG11_miss_152-152	0	0
33	CFW	ERG11_miss_141-152	0	0
34	CFW	ERG11_miss_141-381	0.0330816	0
35	CFW	ERG11_miss_152-381	0	0
36	CFW	ERG11_miss_152-473	0.0255392	0
37	CFW	ERG11_miss_381-473	0	0
38	CFW	ERG3_miss_9-96	0	0
39	CFW	ERG3_miss_9-122	0	0
40	CFW	ERG3_miss_9-207	0	0
41	CFW	ERG3_miss_9-228	0	0
42	CFW	ERG3_miss_9-230	0.0337844	0
43	CFW	ERG3_miss_9-235	0	0
44	CFW	ERG3_miss_9-239	0.0600345	0
45	CFW	ERG3_miss_9-243	0	0
46	CFW	ERG3_miss_9-265	0	0
47	CFW	ERG3_miss_9-267	0.0100696	0
48	CFW	ERG3_miss_9-300	0.0804719	0
49	CFW	ERG3_miss_96-122	0	0
50	CFW	ERG3_miss_96-207	0	0
51	CFW	ERG3_miss_96-228	0	0
52	CFW	ERG3_miss_96-230	0	0
53	CFW	ERG3_miss_96-235	0	0
54	CFW	ERG3_miss_96-239	0	0
55	CFW	ERG3_miss_96-243	0	0
56	CFW	ERG3_miss_96-265	0	0
57	CFW	ERG3_miss_96-267	0.0103851	0
58	CFW	ERG3_miss_96-300	0.0685955	0
59	CFW	ERG3_miss_96-1094	0	0
60	CFW	ERG3_miss_122-207	0	0
61	CFW	ERG3_miss_122-228	0	0
62	CFW	ERG3_miss_122-230	0	0
63	CFW	ERG3_miss_122-235	0	0
64	CFW	ERG3_miss_122-239	0.0369673	0
65	CFW	ERG3_miss_122-243	0	0
66	CFW	ERG3_miss_122-265	0.00189367	0
67	CFW	ERG3_miss_122-267	0.0234721	0
68	CFW	ERG3_miss_122-300	0	0
69	CFW	ERG3_miss_122-1094	0	0
70	CFW	ERG3_miss_207-228	0	0
71	CFW	ERG3_miss_207-230	0	0
72	CFW	ERG3_miss_207-235	0	0
73	CFW	ERG3_miss_207-239	0.0174022	0
74	CFW	ERG3_miss_207-243	0	0
75	CFW	ERG3_miss_207-265	0	0
76	CFW	ERG3_miss_207-267	0	0
77	CFW	ERG3_miss_207-300	0	0
78	CFW	ERG3_miss_207-1094	0	0
79	CFW	ERG3_miss_228-230	0	0
80	CFW	ERG3_miss_228-235	0	0
81	CFW	ERG3_miss_228-239	0	0
82	CFW	ERG3_miss_228-243	0	0
83	CFW	ERG3_miss_228-265	0	0
84	CFW	ERG3_miss_228-267	0	0
85	CFW	ERG3_miss_228-300	0	0
86	CFW	ERG3_miss_228-1094	0	0
87	CFW	ERG3_miss_230-235	0	0
88	CFW	ERG3_miss_230-239	0.007502	0
89	CFW	ERG3_miss_230-243	0	0
90	CFW	ERG3_miss_230-265	0	0
91	CFW	ERG3_miss_230-267	0	0
92	CFW	ERG3_miss_230-300	0	0
93	CFW	ERG3_miss_230-1094	0	0
94	CFW	ERG3_miss_235-239	0	0
95	CFW	ERG3_miss_235-243	0	0
96	CFW	ERG3_miss_235-265	0	0
97	CFW	ERG3_miss_235-267	0	0
98	CFW	ERG3_miss_235-300	0	0
99	CFW	ERG3_miss_235-1094	0	0
100	CFW	ERG3_miss_239-243	0	0
101	CFW	ERG3_miss_239-265	0	0
102	CFW	ERG3_miss_239-267	0	0
103	CFW	ERG3_miss_239-300	0	0
104	CFW	ERG3_miss_239-1094	0	0
105	CFW	ERG3_miss_243-265	0	0
106	CFW	ERG3_miss_243-267	0	0
107	CFW	ERG3_miss_243-300	0	0
108	CFW	ERG3_miss_243-1094	0	0
109	CFW	ERG3_miss_265-267	0	0
110	CFW	ERG3_miss_265-300	0	0
111	CFW	ERG3_miss_265-1094	0	0
112	CFW	ERG3_miss_267-300	0	0
113	CFW	ERG3_miss_267-1094	0	0
114	CFW	ERG3_miss_300-1094	0	0
115	CFW	FKS1_miss_632-632	0	0
116	CFW	FKS1_miss_309-621	0	0
117	CFW	FKS1_miss_309-625	0	0
118	CFW	FKS1_miss_309-632	0	0
119	CFW	FKS1_miss_309-681	0	0
120	CFW	FKS1_miss_309-1337	0	0
121	CFW	FKS1_miss_309-1422	0	0
122	CFW	FKS1_miss_309-1440	0	0
123	CFW	FKS1_miss_621-625	0	0
124	CFW	FKS1_miss_621-632	0	0
125	CFW	FKS1_miss_621-681	0	0
126	CFW	FKS1_miss_621-1337	0	0
127	CFW	FKS1_miss_621-1422	0	0
128	CFW	FKS1_miss_621-1440	0	0
129	CFW	FKS1_miss_621-1485	0	0
130	CFW	FKS1_miss_625-681	0	0
131	CFW	FKS1_miss_625-1337	0	0
132	CFW	FKS1_miss_625-1422	0	0
133	CFW	FKS1_miss_625-1440	0	0
134	CFW	FKS1_miss_625-1485	0	0
135	CFW	FKS1_miss_633-681	0	0
136	CFW	FKS1_miss_633-1337	0	0
137	CFW	FKS1_miss_633-1422	0	0
138	CFW	FKS1_miss_633-1440	0	0
139	CFW	FKS1_miss_633-1485	0	0
140	CFW	FKS1_miss_681-1337	0	0
141	CFW	FKS1_miss_1337-1362	0	0
142	CFW	FKS1_miss_1337-1422	0	0
143	CFW	FKS1_miss_1337-1440	0	0
144	CFW	FKS1_miss_1337-1485	0	0
145	CFW	FKS1_miss_1362-1422	0	0
146	CFW	FKS1_miss_1362-1440	0	0
147	CFW	FKS1_miss_1362-1485	0	0
148	CFW	FKS1_miss_1422-1440	0	0
149	CFW	FKS1_miss_1422-1485	0	0
150	CFW	FKS1_miss_1440-1485	0	0
151	CFW	FKS2_miss_651-651	0	0
152	CFW	FKS2_miss_659-659	0	0
153	CFW	FKS2_miss_662-662	0	0
154	CFW	FKS2_miss_663-663	0	0
155	CFW	FKS2_miss_666-666	0	0
156	CFW	FKS2_miss_1378-1378	0	0
157	CFW	FKS2_miss_201-651	0	0
158	CFW	FKS2_miss_201-654	0	0
159	CFW	FKS2_miss_201-657	0	0
160	CFW	FKS2_miss_201-659	0	0
161	CFW	FKS2_miss_201-660	0	0
162	CFW	FKS2_miss_201-662	0	0
163	CFW	FKS2_miss_201-663	0	0
164	CFW	FKS2_miss_201-708	0	0
165	CFW	FKS2_miss_201-1200	0	0
166	CFW	FKS2_miss_201-1378	0	0
167	CFW	FKS2_miss_651-654	0	0
168	CFW	FKS2_miss_651-657	0	0
169	CFW	FKS2_miss_651-659	0	0
170	CFW	FKS2_miss_651-660	0	0
171	CFW	FKS2_miss_651-662	0.00589735	0
172	CFW	FKS2_miss_651-663	0	0
173	CFW	FKS2_miss_651-708	0.0292164	0
174	CFW	FKS2_miss_651-1200	0	0
175	CFW	FKS2_miss_651-1378	0.00734166	0
176	CFW	FKS2_miss_654-659	0	0
177	CFW	FKS2_miss_654-660	0	0
178	CFW	FKS2_miss_654-662	0	0
179	CFW	FKS2_miss_654-663	0	0
180	CFW	FKS2_miss_654-708	0.015221	0
181	CFW	FKS2_miss_654-1200	0	0
182	CFW	FKS2_miss_654-1378	0	0
183	CFW	FKS2_miss_659-660	0	0
184	CFW	FKS2_miss_659-662	0	0
185	CFW	FKS2_miss_659-663	0	0
186	CFW	FKS2_miss_659-665	0	0
187	CFW	FKS2_miss_659-708	0	0
188	CFW	FKS2_miss_659-1200	0	0
189	CFW	FKS2_miss_659-1324	0	0
190	CFW	FKS2_miss_659-1374	0	0
191	CFW	FKS2_miss_659-1378	0	0
192	CFW	FKS2_miss_659-1379	0	0
193	CFW	FKS2_miss_660-662	0.0368832	0
194	CFW	FKS2_miss_660-663	0	0
195	CFW	FKS2_miss_660-665	0	0
196	CFW	FKS2_miss_660-666	0	0
197	CFW	FKS2_miss_660-708	0	0
198	CFW	FKS2_miss_660-1200	0	0
199	CFW	FKS2_miss_660-1324	0	0
200	CFW	FKS2_miss_660-1374	0	0
201	CFW	FKS2_miss_662-663	0	0
202	CFW	FKS2_miss_662-665	0	0
203	CFW	FKS2_miss_662-666	0	0
204	CFW	FKS2_miss_662-708	0	0
205	CFW	FKS2_miss_662-1200	0	0
206	CFW	FKS2_miss_662-1324	0	0
207	CFW	FKS2_miss_662-1374	0	0
208	CFW	FKS2_miss_663-665	0	0
209	CFW	FKS2_miss_663-666	0	0
210	CFW	FKS2_miss_663-667	0	0
211	CFW	FKS2_miss_663-708	0	0
212	CFW	FKS2_miss_663-1200	0	0
213	CFW	FKS2_miss_663-1324	0	0
214	CFW	FKS2_miss_663-1374	0	0
215	CFW	FKS2_miss_663-1378	0	0
216	CFW	FKS2_miss_663-1379	0	0
217	CFW	FKS2_miss_665-666	0	0
218	CFW	FKS2_miss_665-667	0	0
219	CFW	FKS2_miss_665-708	0	0
220	CFW	FKS2_miss_665-1200	0	0
221	CFW	FKS2_miss_665-1324	0	0
222	CFW	FKS2_miss_665-1374	0	0
223	CFW	FKS2_miss_665-1378	0	0
224	CFW	FKS2_miss_665-1379	0	0
225	CFW	FKS2_miss_666-667	0	0
226	CFW	FKS2_miss_666-708	0	0
227	CFW	FKS2_miss_666-1200	0	0
228	CFW	FKS2_miss_666-1324	0	0
229	CFW	FKS2_miss_666-1374	0	0
230	CFW	FKS2_miss_666-1378	0	0
231	CFW	FKS2_miss_666-1379	0	0
232	CFW	FKS2_miss_667-708	0	0
233	CFW	FKS2_miss_667-1200	0	0
234	CFW	FKS2_miss_667-1324	0	0
235	CFW	FKS2_miss_667-1374	0	0
236	CFW	FKS2_miss_667-1378	0	0
237	CFW	FKS2_miss_667-1379	0	0
238	CFW	FKS2_miss_708-1200	0	0
239	CFW	FKS2_miss_708-1324	0	0
240	CFW	FKS2_miss_708-1374	0	0
241	CFW	FKS2_miss_708-1378	0	0
242	CFW	FKS2_miss_708-1379	0	0
243	CFW	FKS2_miss_1200-1324	0	0
244	CFW	FKS2_miss_1200-1374	0	0
245	CFW	FKS2_miss_1200-1378	0	0
246	CFW	FKS2_miss_1200-1379	0	0
247	CFW	FKS2_miss_1324-1374	0	0
248	CFW	FKS2_miss_1374-1378	0	0
249	CFW	FKS2_miss_1374-1379	0	0
250	CFW	FKS2_miss_1378-1379	0	0
251	CFW	FKS2_miss_1379-1397	0	0
252	CFW	PDR1_miss_334-334	0	0
253	CFW	PDR1_miss_348-348	0	0
254	CFW	PDR1_miss_280-293	0	0
255	CFW	PDR1_miss_280-297	0	0
256	CFW	PDR1_miss_280-328	0	0
257	CFW	PDR1_miss_280-329	0	0
258	CFW	PDR1_miss_280-330	0	0
259	CFW	PDR1_miss_280-334	0	0
260	CFW	PDR1_miss_280-339	0	0
261	CFW	PDR1_miss_280-346	0	0
262	CFW	PDR1_miss_280-348	0	0
263	CFW	PDR1_miss_280-365	0	0
264	CFW	PDR1_miss_280-371	0	0
265	CFW	PDR1_miss_280-372	0	0
266	CFW	PDR1_miss_280-376	0	0
267	CFW	PDR1_miss_280-768	0	0
268	CFW	PDR1_miss_280-885	0	0
269	CFW	PDR1_miss_280-935	0	0
270	CFW	PDR1_miss_280-942	0	0
271	CFW	PDR1_miss_280-943	0	0
272	CFW	PDR1_miss_280-946	0	0
273	CFW	PDR1_miss_280-954	0	0
274	CFW	PDR1_miss_280-1081	0	0
275	CFW	PDR1_miss_280-1082	0	0
276	CFW	PDR1_miss_293-297	0	0
277	CFW	PDR1_miss_293-328	0	0
278	CFW	PDR1_miss_293-329	0	0
279	CFW	PDR1_miss_293-330	0	0
280	CFW	PDR1_miss_293-334	0	0
281	CFW	PDR1_miss_293-339	0	0
282	CFW	PDR1_miss_293-346	0	0
283	CFW	PDR1_miss_293-348	0	0
284	CFW	PDR1_miss_293-365	0	0
285	CFW	PDR1_miss_293-371	0	0
286	CFW	PDR1_miss_293-372	0	0
287	CFW	PDR1_miss_293-376	0	0
288	CFW	PDR1_miss_293-768	0	0
289	CFW	PDR1_miss_293-885	0	0
290	CFW	PDR1_miss_293-935	0	0
291	CFW	PDR1_miss_293-942	0	0
292	CFW	PDR1_miss_293-943	0	0
293	CFW	PDR1_miss_293-946	0	0
294	CFW	PDR1_miss_293-954	0	0
295	CFW	PDR1_miss_293-1081	0	0
296	CFW	PDR1_miss_293-1082	0	0
297	CFW	PDR1_miss_293-1088	0	0
298	CFW	PDR1_miss_297-328	0	0
299	CFW	PDR1_miss_297-329	0	0
300	CFW	PDR1_miss_297-330	0	0
301	CFW	PDR1_miss_297-334	0	0
302	CFW	PDR1_miss_297-339	0	0
303	CFW	PDR1_miss_297-346	0	0
304	CFW	PDR1_miss_297-348	0	0
305	CFW	PDR1_miss_297-365	0	0
306	CFW	PDR1_miss_297-371	0	0
307	CFW	PDR1_miss_297-372	0	0
308	CFW	PDR1_miss_297-376	0	0
309	CFW	PDR1_miss_297-768	0	0
310	CFW	PDR1_miss_297-885	0	0
311	CFW	PDR1_miss_297-935	0	0
312	CFW	PDR1_miss_297-942	0	0
313	CFW	PDR1_miss_297-943	0	0
314	CFW	PDR1_miss_297-946	0	0
315	CFW	PDR1_miss_297-954	0	0
316	CFW	PDR1_miss_297-1081	0	0
317	CFW	PDR1_miss_297-1082	0	0
318	CFW	PDR1_miss_297-1088	0	0
319	CFW	PDR1_miss_328-329	0	0
320	CFW	PDR1_miss_328-330	0	0
321	CFW	PDR1_miss_328-334	0	0
322	CFW	PDR1_miss_328-339	0	0
323	CFW	PDR1_miss_328-346	0	0
324	CFW	PDR1_miss_328-348	0	0
325	CFW	PDR1_miss_328-365	0	0
326	CFW	PDR1_miss_328-371	0	0
327	CFW	PDR1_miss_328-372	0	0
328	CFW	PDR1_miss_328-376	0	0
329	CFW	PDR1_miss_328-768	0	0
330	CFW	PDR1_miss_328-885	0	0
331	CFW	PDR1_miss_328-935	0	0
332	CFW	PDR1_miss_328-942	0	0
333	CFW	PDR1_miss_328-943	0	0
334	CFW	PDR1_miss_328-946	0	0
335	CFW	PDR1_miss_328-954	0	0
336	CFW	PDR1_miss_328-1081	0	0
337	CFW	PDR1_miss_328-1082	0	0
338	CFW	PDR1_miss_328-1088	0	0
339	CFW	PDR1_miss_329-330	0	0
340	CFW	PDR1_miss_329-334	0	0
341	CFW	PDR1_miss_329-339	0	0
342	CFW	PDR1_miss_329-346	0	0
343	CFW	PDR1_miss_329-348	0	0
344	CFW	PDR1_miss_329-365	0	0
345	CFW	PDR1_miss_329-371	0	0
346	CFW	PDR1_miss_329-372	0	0
347	CFW	PDR1_miss_329-376	0	0
348	CFW	PDR1_miss_329-768	0	0
349	CFW	PDR1_miss_329-885	0	0
350	CFW	PDR1_miss_329-935	0	0
351	CFW	PDR1_miss_329-942	0	0
352	CFW	PDR1_miss_329-943	0	0
353	CFW	PDR1_miss_329-946	0	0
354	CFW	PDR1_miss_329-954	0	0
355	CFW	PDR1_miss_329-1081	0	0
356	CFW	PDR1_miss_329-1082	0	0
357	CFW	PDR1_miss_329-1088	0	0
358	CFW	PDR1_miss_330-334	0	0
359	CFW	PDR1_miss_330-339	0	0
360	CFW	PDR1_miss_330-346	0	0
361	CFW	PDR1_miss_330-348	0	0
362	CFW	PDR1_miss_330-365	0	0
363	CFW	PDR1_miss_330-371	0	0
364	CFW	PDR1_miss_330-372	0	0
365	CFW	PDR1_miss_330-376	0	0
366	CFW	PDR1_miss_330-768	0	0
367	CFW	PDR1_miss_330-885	0	0
368	CFW	PDR1_miss_330-935	0	0
369	CFW	PDR1_miss_330-942	0	0
370	CFW	PDR1_miss_330-943	0	0
371	CFW	PDR1_miss_330-946	0	0
372	CFW	PDR1_miss_330-954	0	0
373	CFW	PDR1_miss_330-1081	0	0
374	CFW	PDR1_miss_330-1082	0	0
375	CFW	PDR1_miss_330-1088	0	0
376	CFW	PDR1_miss_334-339	0	0
377	CFW	PDR1_miss_334-346	0	0
378	CFW	PDR1_miss_334-348	0	0
379	CFW	PDR1_miss_334-365	0	0
380	CFW	PDR1_miss_334-371	0	0
381	CFW	PDR1_miss_334-372	0	0
382	CFW	PDR1_miss_334-376	0	0
383	CFW	PDR1_miss_334-768	0	0
384	CFW	PDR1_miss_334-885	0	0
385	CFW	PDR1_miss_334-935	0	0
386	CFW	PDR1_miss_334-942	0	0
387	CFW	PDR1_miss_334-943	0	0
388	CFW	PDR1_miss_334-946	0	0
389	CFW	PDR1_miss_334-954	0	0
390	CFW	PDR1_miss_334-1081	0	0
391	CFW	PDR1_miss_334-1082	0	0
392	CFW	PDR1_miss_334-1088	0	0
393	CFW	PDR1_miss_339-346	0	0
394	CFW	PDR1_miss_339-348	0	0
395	CFW	PDR1_miss_339-365	0	0
396	CFW	PDR1_miss_339-371	0	0
397	CFW	PDR1_miss_339-372	0	0
398	CFW	PDR1_miss_339-376	0	0
399	CFW	PDR1_miss_339-768	0	0
400	CFW	PDR1_miss_339-885	0	0
401	CFW	PDR1_miss_339-935	0	0
402	CFW	PDR1_miss_339-942	0	0
403	CFW	PDR1_miss_339-943	0	0
404	CFW	PDR1_miss_339-946	0	0
405	CFW	PDR1_miss_339-954	0	0
406	CFW	PDR1_miss_339-1081	0	0
407	CFW	PDR1_miss_339-1082	0	0
408	CFW	PDR1_miss_339-1088	0	0
409	CFW	PDR1_miss_346-348	0	0
410	CFW	PDR1_miss_346-365	0	0
411	CFW	PDR1_miss_346-371	0	0
412	CFW	PDR1_miss_346-372	0	0
413	CFW	PDR1_miss_346-376	0	0
414	CFW	PDR1_miss_346-768	0	0
415	CFW	PDR1_miss_346-885	0	0
416	CFW	PDR1_miss_346-935	0	0
417	CFW	PDR1_miss_346-942	0	0
418	CFW	PDR1_miss_346-943	0	0
419	CFW	PDR1_miss_346-946	0	0
420	CFW	PDR1_miss_346-954	0	0
421	CFW	PDR1_miss_346-1081	0	0
422	CFW	PDR1_miss_346-1082	0	0
423	CFW	PDR1_miss_346-1088	0	0
424	CFW	PDR1_miss_348-365	0	0
425	CFW	PDR1_miss_348-371	0	0
426	CFW	PDR1_miss_348-372	0	0
427	CFW	PDR1_miss_348-376	0	0
428	CFW	PDR1_miss_348-768	0	0
429	CFW	PDR1_miss_348-885	0	0
430	CFW	PDR1_miss_348-935	0	0
431	CFW	PDR1_miss_348-942	0	0
432	CFW	PDR1_miss_348-943	0	0
433	CFW	PDR1_miss_348-946	0	0
434	CFW	PDR1_miss_348-954	0	0
435	CFW	PDR1_miss_348-1081	0	0
436	CFW	PDR1_miss_348-1082	0	0
437	CFW	PDR1_miss_348-1088	0	0
438	CFW	PDR1_miss_365-371	0	0
439	CFW	PDR1_miss_365-372	0	0
440	CFW	PDR1_miss_365-376	0	0
441	CFW	PDR1_miss_365-768	0	0
442	CFW	PDR1_miss_365-885	0	0
443	CFW	PDR1_miss_365-935	0	0
444	CFW	PDR1_miss_365-942	0	0
445	CFW	PDR1_miss_365-943	0	0
446	CFW	PDR1_miss_365-946	0	0
447	CFW	PDR1_miss_365-954	0	0
448	CFW	PDR1_miss_365-1081	0	0
449	CFW	PDR1_miss_365-1082	0	0
450	CFW	PDR1_miss_365-1088	0	0
451	CFW	PDR1_miss_371-372	0	0
452	CFW	PDR1_miss_371-376	0	0
453	CFW	PDR1_miss_371-768	0.0381003	0
454	CFW	PDR1_miss_371-885	0	0
455	CFW	PDR1_miss_371-935	0	0
456	CFW	PDR1_miss_371-942	0	0
457	CFW	PDR1_miss_371-943	0	0
458	CFW	PDR1_miss_371-946	0	0
459	CFW	PDR1_miss_371-954	0	0
460	CFW	PDR1_miss_371-1081	0	0
461	CFW	PDR1_miss_371-1082	0	0
462	CFW	PDR1_miss_371-1088	0	0
463	CFW	PDR1_miss_372-376	0	0
464	CFW	PDR1_miss_372-768	0	0
465	CFW	PDR1_miss_372-885	0	0
466	CFW	PDR1_miss_372-935	0	0
467	CFW	PDR1_miss_372-942	0	0
468	CFW	PDR1_miss_372-943	0	0
469	CFW	PDR1_miss_372-946	0	0
470	CFW	PDR1_miss_372-954	0	0
471	CFW	PDR1_miss_372-1081	0	0
472	CFW	PDR1_miss_372-1082	0	0
473	CFW	PDR1_miss_372-1088	0	0
474	CFW	PDR1_miss_376-768	0	0
475	CFW	PDR1_miss_376-885	0.0360205	0
476	CFW	PDR1_miss_376-935	0	0
477	CFW	PDR1_miss_376-942	0	0
478	CFW	PDR1_miss_376-943	0	0
479	CFW	PDR1_miss_376-946	0	0
480	CFW	PDR1_miss_376-954	0	0
481	CFW	PDR1_miss_376-1081	0	0
482	CFW	PDR1_miss_376-1082	0	0
483	CFW	PDR1_miss_376-1088	0	0
484	CFW	PDR1_miss_768-885	0	0
485	CFW	PDR1_miss_768-935	0	0
486	CFW	PDR1_miss_768-942	0	0
487	CFW	PDR1_miss_768-943	0	0
488	CFW	PDR1_miss_768-946	0	0
489	CFW	PDR1_miss_768-954	0	0
490	CFW	PDR1_miss_768-1081	0	0
491	CFW	PDR1_miss_768-1082	0	0
492	CFW	PDR1_miss_768-1088	0	0
493	CFW	PDR1_miss_885-935	0	0
494	CFW	PDR1_miss_885-942	0	0
495	CFW	PDR1_miss_885-943	0	0
496	CFW	PDR1_miss_885-946	0	0
497	CFW	PDR1_miss_885-954	0	0
498	CFW	PDR1_miss_885-1081	0	0
499	CFW	PDR1_miss_885-1082	0	0
500	CFW	PDR1_miss_885-1088	0	0
501	CFW	PDR1_miss_935-942	0	0
502	CFW	PDR1_miss_935-943	0	0
503	CFW	PDR1_miss_935-946	0	0
504	CFW	PDR1_miss_935-954	0	0
505	CFW	PDR1_miss_935-1081	0	0
506	CFW	PDR1_miss_935-1082	0	0
507	CFW	PDR1_miss_935-1088	0	0
508	CFW	PDR1_miss_942-943	0	0
509	CFW	PDR1_miss_942-946	0	0
510	CFW	PDR1_miss_942-954	0	0
511	CFW	PDR1_miss_942-1081	0	0
512	CFW	PDR1_miss_942-1082	0	0
513	CFW	PDR1_miss_942-1088	0	0
514	CFW	PDR1_miss_943-946	0	0
515	CFW	PDR1_miss_943-954	0	0
516	CFW	PDR1_miss_943-1081	0	0
517	CFW	PDR1_miss_943-1082	0	0
518	CFW	PDR1_miss_943-1088	0	0
519	CFW	PDR1_miss_946-954	0	0
520	CFW	PDR1_miss_946-1081	0	0
521	CFW	PDR1_miss_946-1082	0	0
522	CFW	PDR1_miss_946-1088	0	0
523	CFW	PDR1_miss_954-1081	0	0
524	CFW	PDR1_miss_954-1082	0	0
525	CFW	PDR1_miss_954-1088	0.0181586	0
526	CFW	PDR1_miss_1081-1082	0	0
527	CFW	PDR1_miss_1081-1088	0	0
528	CFW	PDR1_miss_1082-1088	0	0
529	CFW	WT_M_AUC_CFW	0	0
530	CFW	WT_M_fAUC_norm_CFW	0	0
589	CFW	WT_M_AUC_YPD	0	0
623	CFW	strain|||BG2	0	0
624	CFW	strain|||CBS138	0	0
625	CFW	strain|||CST34	0	0
626	CFW	strain|||EB0911	0	0
627	CFW	strain|||EF1620	0	0
628	CFW	strain|||M12	0	0
629	CFW	strain|||P35	0	0
630	CFW	resistance_genes_broad_CNE1_profile|||miss	0	0
631	CFW	resistance_genes_broad_ERG11_chrE_profile|||ChrE dup	0	0
632	CFW	resistance_genes_broad_ERG11_chrE_profile|||ERG11 miss	0	0
633	CFW	resistance_genes_broad_FKS_profile|||FKS1 miss & FKS2 miss	0	0
634	CFW	resistance_genes_broad_FKS_profile|||FKS1 miss & FKS2 truncation	0	0
635	CFW	resistance_genes_broad_FKS_profile|||FKS1 truncation & FKS2 miss	0	0
636	CFW	resistance_genes_broad_FKS_profile|||FKS2 miss	0	0
637	CFW	resistance_genes_broad_FKS_profile|||FKS2 truncation	0	0
638	CFW	resistance_genes_broad_ERG3_profile|||miss	0	0
639	CFW	resistance_genes_broad_ERG3_profile|||truncation	0	0
640	CFW	resistance_genes_broad_ERG4_profile|||miss	0	0
641	CFW	resistance_genes_broad_PDR1_profile|||miss	0	0
642	CFW	resistance_genes_broad_CDR1_profile|||miss	0	0
643	CFW	GO_BP_GO:0036180_truncation	0	0
644	CFW	GO_BP_GO:0043161_truncation	0	0
645	CFW	GO_BP_GO:0051058_truncation	0	0
646	CFW	GO_BP_GO:0044182_truncation	0	0
647	CFW	GO_BP_GO:0071852_truncation	0	0
648	CFW	GO_BP_GO:0006139_truncation	0	0
649	CFW	GO_BP_GO:0051128_truncation	0	0
650	CFW	GO_BP_GO:1901362_truncation	0	0
651	CFW	GO_BP_GO:0033692_truncation	0	0
652	CFW	GO_BP_GO:0034645_truncation	0	0
653	CFW	GO_BP_GO:1901360_truncation	0	0
654	CFW	GO_BP_GO:0048518_truncation	0	0
655	CFW	GO_BP_GO:1901576_truncation	0.0439524	0
656	CFW	GO_BP_GO:0070887_truncation	0	0
657	CFW	GO_BP_GO:0032787_truncation	0	0
658	CFW	GO_BP_GO:0046394_truncation	0	0
659	CFW	GO_BP_GO:1901575_truncation	0	0
660	CFW	GO_BP_GO:0043648_truncation	0	0
661	CFW	GO_BP_GO:0048583_truncation	0	0
662	CFW	GO_BP_GO:0019752_truncation	0	0
663	CFW	GO_BP_GO:0044281_truncation	0.0247214	0
664	CFW	GO_BP_GO:0065008_truncation	0	0
665	CFW	GO_BP_GO:0050794_truncation	0	0
666	CFW	GO_BP_GO:0051716_truncation	0	0
667	CFW	GO_BP_GO:0033554_truncation	0	0
668	CFW	GO_BP_GO:0035690_truncation	0	0
669	CFW	GO_BP_GO:0019538_truncation	0	0
670	CFW	GO_BP_GO:0051641_truncation	0	0
671	CFW	GO_BP_GO:0042221_truncation	0	0
672	CFW	GO_BP_GO:0007165_truncation	0	0
673	CFW	GO_BP_GO:0045935_miss	0	0
674	CFW	GO_BP_GO:0043161_miss	0	0
675	CFW	GO_BP_GO:0044182_miss	0	0
676	CFW	GO_BP_GO:0030950_miss	0	0
677	CFW	GO_BP_GO:0051278_miss	0	0
678	CFW	GO_BP_GO:1902533_miss	0	0
679	CFW	GO_BP_GO:0051130_miss	0	0
680	CFW	GO_BP_GO:0072594_miss	0	0
681	CFW	GO_BP_GO:1902531_miss	0	0
682	CFW	GO_BP_GO:0044271_miss	0	0
683	CFW	GO_BP_GO:0007163_miss	0	0
684	CFW	GO_BP_GO:1901617_miss	0	0
685	CFW	GO_BP_GO:1901566_miss	0	0
686	CFW	GO_BP_GO:0090305_miss	0	0
687	CFW	GO_BP_GO:0048518_miss	0	0
688	CFW	GO_BP_GO:1901135_miss	0	0
689	CFW	GO_BP_GO:0048519_miss	0	0
690	CFW	GO_BP_GO:0034976_miss	0	0
691	CFW	GO_BP_GO:0048523_miss	0	0
692	CFW	GO_BP_GO:1901700_miss	0	0
693	CFW	GO_BP_GO:0071310_miss	0	0
694	CFW	GO_BP_GO:0006464_miss	0	0
695	CFW	GO_BP_GO:0051649_miss	0	0
696	CFW	GO_BP_GO:0140527_miss	0	0
697	CFW	GO_BP_GO:0070727_miss	0	0
698	CFW	GO_BP_GO:0044267_miss	0	0
699	CFW	GO_BP_GO:0019752_miss	0	0
700	CFW	GO_BP_GO:0050790_miss	0	0
701	CFW	GO_BP_GO:0044281_miss	0	0
702	CFW	GO_BP_GO:0043603_miss	0	0
703	CFW	GO_BP_GO:0010033_miss	0	0
704	CFW	GO_BP_GO:0051234_miss	0	0
705	CFW	GO_BP_GO:0044085_miss	0	0
706	CFW	GO_BP_GO:0140115_miss	0	0
707	CFW	GO_BP_GO:0051668_miss	0.0135447	0
708	CFW	GO_BP_GO:0061982_miss	0	0
709	CFW	GO_BP_GO:0033554_miss	0.00981313	0
710	CFW	GO_BP_GO:0071702_miss	0	0
711	CFW	GO_BP_GO:1903047_miss	0	0
712	CFW	GO_BP_GO:0016192_miss	0	0
713	CFW	GO_BP_GO:0033036_miss	0	0
714	CFW	GO_BP_GO:1903046_miss	0	0
715	CFW	GO_BP_GO:0007010_miss	0	0
716	CFW	GO_BP_GO:0019538_miss	0	0
717	CFW	GO_BP_GO:0051276_miss	0	0
718	CFW	GO_BP_GO:0007059_miss	0	0
719	CFW	GO_BP_GO:0006996_miss	0	0
720	CFW	GO_BP_GO:0051641_miss	0.0186093	0
721	CFW	GO_BP_GO:0061024_miss	0	0
722	CFW	GO_BP_GO:0006950_miss	0	0
723	CFW	GO_BP_GO:0000278_miss	0	0
724	CFW	GO_BP_GO:0030447_miss	0	0
725	CFW	GO_BP_GO:0006457_miss	0	0
726	CFW	GO_BP_GO:0030448_miss	0	0
727	CFW	GO_BP_GO:0051179_miss	0	0
728	CFW	GO_BP_GO:0016049_miss	0	0
729	CFW	GO_BP_GO:0040007_miss	0	0
730	CFW	GO_MF_GO:0016616_truncation	0	0
731	CFW	GO_MF_GO:1901265_truncation	0	0
732	CFW	GO_MF_GO:0046914_truncation	0	0
733	CFW	GO_MF_GO:0016740_truncation	0.0225807	0
734	CFW	GO_MF_GO:0003676_truncation	0	0
735	CFW	GO_MF_GO:0008270_truncation	0	0
736	CFW	GO_MF_GO:0043167_truncation	0	0
737	CFW	GO_MF_GO:0016705_miss	0	0
738	CFW	GO_MF_GO:0016818_miss	0	0
739	CFW	GO_MF_GO:0004553_miss	0	0
740	CFW	GO_MF_GO:0016817_miss	0	0
741	CFW	GO_MF_GO:0035639_miss	0	0
742	CFW	GO_MF_GO:0032559_miss	0	0
743	CFW	GO_MF_GO:0032561_miss	0	0
744	CFW	GO_MF_GO:1901265_miss	0	0
745	CFW	GO_MF_GO:0005198_miss	0	0
746	CFW	GO_MF_GO:0016491_miss	0	0
747	CFW	GO_MF_GO:0016887_miss	0	0
748	CFW	GO_MF_GO:0005509_miss	0	0
749	CFW	GO_MF_GO:0016787_miss	0	0
750	CFW	GO_MF_GO:0005515_miss	0	0
751	CFW	GO_MF_GO:0008144_miss	0	0
752	CFW	GO_MF_GO:0003723_miss	0	0
753	CFW	GO_CC_GO:0043231_truncation	0	0
754	CFW	GO_CC_GO:0140535_truncation	0	0
755	CFW	GO_CC_GO:0031224_truncation	0.0252403	0
756	CFW	GO_CC_GO:0070013_truncation	0	0
757	CFW	GO_CC_GO:0098796_truncation	0	0
758	CFW	GO_CC_GO:0005576_truncation	0	0
759	CFW	GO_CC_GO:1990234_truncation	0	0
760	CFW	GO_CC_GO:0005886_truncation	0	0
761	CFW	GO_CC_GO:0016020_truncation	0	0
762	CFW	GO_CC_GO:0005829_truncation	0	0
763	CFW	GO_CC_GO:0031227_miss	0.306027	0.644269
764	CFW	GO_CC_GO:0043232_miss	0	0
765	CFW	GO_CC_GO:0043231_miss	0	0
766	CFW	GO_CC_GO:0140535_miss	0	0
767	CFW	GO_CC_GO:0140513_miss	0.00387239	0
768	CFW	GO_CC_GO:0030312_miss	0	0
769	CFW	GO_CC_GO:0031224_miss	0	0
770	CFW	GO_CC_GO:0098588_miss	0	0
771	CFW	GO_CC_GO:0005826_miss	0	0
772	CFW	GO_CC_GO:1990904_miss	0	0
773	CFW	GO_CC_GO:0099080_miss	0	0
774	CFW	GO_CC_GO:0005783_miss	0	0
775	CFW	GO_CC_GO:0031090_miss	0	0
776	CFW	GO_CC_GO:0005886_miss	0.0347044	0
777	CFW	GO_CC_GO:0005777_miss	0	0
778	CFW	GO_CC_GO:0042579_miss	0	0
779	CFW	MetaCyc_PWY-7340_truncation	0	0
780	CFW	MetaCyc_PWY-6358_truncation	0	0
781	CFW	MetaCyc_UDP-Nac-Galactosamine-Biosynthesis_truncation	0	0
782	CFW	MetaCyc_PWY-7385_truncation	0	0
783	CFW	MetaCyc_PWY-6807_truncation	0	0
784	CFW	MetaCyc_PWY-4061_truncation	0	0
785	CFW	MetaCyc_O-Antigen-Biosynthesis_truncation	0	0
786	CFW	MetaCyc_Thiamin-Salvage_truncation	0	0
787	CFW	MetaCyc_Fatty-Acid-Degradation_truncation	0	0
788	CFW	MetaCyc_Cellulose-Degradation_truncation	0	0
789	CFW	MetaCyc_Phytate-Biosynthesis_truncation	0	0
790	CFW	MetaCyc_ALKALOIDS_truncation	0	0
791	CFW	MetaCyc_Chitin-Degradation_truncation	0	0
792	CFW	MetaCyc_Glycan-Degradation_truncation	0	0
793	CFW	MetaCyc_PWY-7340_miss	0	0
794	CFW	MetaCyc_PWY-821_miss	0	0
795	CFW	MetaCyc_PWY-6516_miss	0	0
796	CFW	MetaCyc_PWY-7184_miss	0	0
797	CFW	MetaCyc_PWY-7119_miss	0	0
798	CFW	MetaCyc_PWY-5047_miss	0	0
799	CFW	MetaCyc_PWY-7367_miss	0	0
800	CFW	MetaCyc_PWY-6147_miss	0	0
801	CFW	MetaCyc_PWY4FS-8_miss	0	0
802	CFW	MetaCyc_PWY-6771_miss	0	0
803	CFW	MetaCyc_PWY-102_miss	0	0
804	CFW	MetaCyc_PWY-6612_miss	0	0
805	CFW	MetaCyc_ERGOSTEROL-SYN-PWY_miss	0	0
806	CFW	MetaCyc_PWY-7385_miss	0	0
807	CFW	MetaCyc_PWY-7921_miss	0.0369652	0
808	CFW	MetaCyc_PWY-6807_miss	0	0
809	CFW	MetaCyc_PWY-5052_miss	0	0
810	CFW	MetaCyc_PHENYLPROPANOID-DERIVATIVE-DEG_miss	0	0
811	CFW	MetaCyc_PWY-4061_miss	0	0
812	CFW	MetaCyc_Pyrimidine-Ribonucleosides-Degradation_miss	0	0
813	CFW	MetaCyc_Phosphatidylinositol-Biosynthesis_miss	0	0
814	CFW	MetaCyc_PWY-7185_miss	0	0
815	CFW	MetaCyc_PWY-6899_miss	0	0
816	CFW	MetaCyc_PWY-6368_miss	0	0
817	CFW	MetaCyc_O-Antigen-Biosynthesis_miss	0.0348432	0
818	CFW	MetaCyc_3-Dehydroquinate-Biosynthesis_miss	0	0
819	CFW	MetaCyc_Oligosaccharides-Biosynthesis_miss	0	0
820	CFW	MetaCyc_PWY-7712_miss	0.0345362	0
821	CFW	MetaCyc_PWY-7605_miss	0	0
822	CFW	MetaCyc_Heme-b-Biosynthesis_miss	0	0
823	CFW	MetaCyc_PWY-7571_miss	0	0
824	CFW	MetaCyc_CYSTEINE-SYN_miss	0	0
825	CFW	MetaCyc_PWY-6074_miss	0	0
826	CFW	MetaCyc_ANTIBIOTIC-DEGRADATION_miss	0	0
827	CFW	MetaCyc_GDP-Sugar-Biosynthesis_miss	0.0455102	0
828	CFW	MetaCyc_Cellulose-Degradation_miss	0.0866867	0
829	CFW	MetaCyc_Thiamine-Biosynthesis_miss	0.237668	0
830	CFW	MetaCyc_Phytate-Biosynthesis_miss	0	0
831	CFW	MetaCyc_PWY-6848_miss	0.121127	0
832	CFW	MetaCyc_Urate-Degradation_miss	0	0
833	CFW	MetaCyc_PWY-6689_miss	0	0
834	CFW	Reactome_R-SCE-141405_truncation	0	0
835	CFW	Reactome_R-SCE-9716542_truncation	0	0
836	CFW	Reactome_R-SCE-3371453_truncation	0	0
837	CFW	Reactome_R-SCE-163200_miss	0	0
838	CFW	Reactome_R-SCE-5693565_miss	0	0
839	CFW	Reactome_R-SCE-72662_miss	0	0
840	CFW	Reactome_R-SPO-72662_miss	0	0
841	CFW	Reactome_R-SCE-5693567_miss	0	0
842	CFW	Reactome_R-SCE-72695_miss	0	0
843	CFW	Reactome_R-SPO-159236_miss	0	0
844	CFW	Reactome_R-SCE-1428517_miss	0	0
845	CFW	Reactome_R-SPO-159231_miss	0	0
846	CFW	Reactome_R-SCE-8856825_miss	0	0
847	CFW	Reactome_R-SCE-948021_miss	0	0
848	CFW	Reactome_R-SCE-6796648_miss	0	0
849	CFW	Reactome_R-SCE-2995383_miss	0	0
850	CFW	Reactome_R-SPO-9615933_miss	0	0
851	CFW	Reactome_R-SPO-5696399_miss	0	0
852	CFW	Reactome_R-SCE-113418_miss	0	0
853	CFW	Reactome_R-SCE-72689_miss	0	0
854	CFW	Reactome_R-SCE-75067_miss	0	0
855	CFW	Reactome_R-SPO-5578749_miss	0	0
856	CFW	Reactome_R-SPO-192105_miss	0.00755411	0
857	CFW	Reactome_R-SCE-416482_miss	0	0
858	CFW	Reactome_R-SCE-2995410_miss	0	0
859	CFW	Reactome_R-SPO-1852241_miss	0	0
860	CFW	Reactome_R-SPO-73854_miss	0	0
861	CFW	Reactome_R-SPO-4085377_miss	0	0
862	CFW	Reactome_R-SCE-5693532_miss	0	0
863	CFW	Reactome_R-SCE-8856828_miss	0	0
864	CFW	Reactome_R-SCE-382551_miss	0	0
865	CFW	Reactome_R-SPO-2995410_miss	0	0
866	CFW	Reactome_R-SPO-5628897_miss	0	0
867	CFW	Reactome_R-SPO-5693532_miss	0	0
868	CFW	Reactome_R-SCE-9609507_miss	0	0
869	CFW	Reactome_R-SCE-8951664_miss	0	0
870	CFW	Reactome_R-SCE-68886_miss	0	0
871	CFW	Reactome_R-SPO-8951664_miss	0	0
872	CFW	Reactome_R-SPO-68886_miss	0	0
36560	CR	presence_variant-ChrE-DUP	0	0
36561	CR	presence_variant-ChrE-partial DUP	0	0
36562	CR	presence_variant-ChrI-partial DUP	0	0
36563	CR	presence_variant-EPA13-DEL	0	0
36564	CR	presence_variant-ERG11-mis|p.152|K/E	0	0
36565	CR	presence_variant-ERG3-PTC|p.135|Q/*	0	0
36566	CR	presence_variant-ERG3-mis|p.243|Y/C	0	0
36567	CR	presence_variant-FKS1-mis|p.632|D/Y	0	0
36568	CR	presence_variant-FKS2-del|p.657-658|YF/Y	0	0
36569	CR	presence_variant-FKS2-mis|p.1378|R/H	0	0
36570	CR	presence_variant-FKS2-mis|p.1378|R/L	0	0
36571	CR	presence_variant-FKS2-mis|p.651|A/T	0	0
36572	CR	presence_variant-FKS2-mis|p.659|F/L	0	0
36573	CR	presence_variant-FKS2-mis|p.662|L/F	0	0
36574	CR	presence_variant-FKS2-mis|p.662|L/W	0	0
36575	CR	presence_variant-FKS2-mis|p.663|S/P	0.0116109	0
36576	CR	presence_variant-PDR1-mis|p.280|L/F	0	0
36577	CR	presence_variant-PDR1-mis|p.348|G/C	0	0
36578	CR	presence_variant-PDR1-mis|p.935|L/F	0	0
36579	CR	ERG11_miss_141-141	0	0
36580	CR	ERG11_miss_152-152	0	0
36581	CR	ERG11_miss_141-152	0	0
36582	CR	ERG11_miss_141-381	0	0
36583	CR	ERG11_miss_152-381	0	0
36584	CR	ERG11_miss_152-473	0	0
36585	CR	ERG11_miss_381-473	0	0
36586	CR	ERG3_miss_9-96	0	0
36587	CR	ERG3_miss_9-122	0	0
36588	CR	ERG3_miss_9-207	0	0
36589	CR	ERG3_miss_9-228	0.00121865	0
36590	CR	ERG3_miss_9-230	0	0
36591	CR	ERG3_miss_9-235	0	0
36592	CR	ERG3_miss_9-239	0	0
36593	CR	ERG3_miss_9-243	0.0103891	0
36594	CR	ERG3_miss_9-265	0	0
36595	CR	ERG3_miss_9-267	0	0
36596	CR	ERG3_miss_9-300	0.0814721	0
36597	CR	ERG3_miss_96-122	0	0
36598	CR	ERG3_miss_96-207	0	0
36599	CR	ERG3_miss_96-228	0	0
36600	CR	ERG3_miss_96-230	0	0
36601	CR	ERG3_miss_96-235	0	0
36602	CR	ERG3_miss_96-239	0	0
36603	CR	ERG3_miss_96-243	0.0116953	0
36604	CR	ERG3_miss_96-265	0	0
36605	CR	ERG3_miss_96-267	0.054197	0
36606	CR	ERG3_miss_96-300	0	0
36607	CR	ERG3_miss_96-1094	0.0629103	0
36608	CR	ERG3_miss_122-207	0	0
36609	CR	ERG3_miss_122-228	0	0
36610	CR	ERG3_miss_122-230	0	0
36611	CR	ERG3_miss_122-235	0	0
36612	CR	ERG3_miss_122-239	0	0
36613	CR	ERG3_miss_122-243	0	0
36614	CR	ERG3_miss_122-265	0	0
36615	CR	ERG3_miss_122-267	0.060585	0
36616	CR	ERG3_miss_122-300	0.0362747	0
36617	CR	ERG3_miss_122-1094	0	0
36618	CR	ERG3_miss_207-228	0	0
36619	CR	ERG3_miss_207-230	0	0
36620	CR	ERG3_miss_207-235	0	0
36621	CR	ERG3_miss_207-239	0	0
36622	CR	ERG3_miss_207-243	0	0
36623	CR	ERG3_miss_207-265	0.0319596	0
36624	CR	ERG3_miss_207-267	0	0
36625	CR	ERG3_miss_207-300	0	0
36626	CR	ERG3_miss_207-1094	0	0
36627	CR	ERG3_miss_228-230	0	0
36628	CR	ERG3_miss_228-235	0	0
36629	CR	ERG3_miss_228-239	0	0
36630	CR	ERG3_miss_228-243	0	0
36631	CR	ERG3_miss_228-265	0	0
36632	CR	ERG3_miss_228-267	0	0
36633	CR	ERG3_miss_228-300	0.0939049	0
36634	CR	ERG3_miss_228-1094	0	0
36635	CR	ERG3_miss_230-235	0	0
36636	CR	ERG3_miss_230-239	0	0
36637	CR	ERG3_miss_230-243	0	0
36638	CR	ERG3_miss_230-265	0.0175229	0
36639	CR	ERG3_miss_230-267	0.00874363	0
36640	CR	ERG3_miss_230-300	0	0
36641	CR	ERG3_miss_230-1094	0	0
36642	CR	ERG3_miss_235-239	0	0
36643	CR	ERG3_miss_235-243	0	0
36644	CR	ERG3_miss_235-265	0	0
36645	CR	ERG3_miss_235-267	0	0
36646	CR	ERG3_miss_235-300	0.00793255	0
36647	CR	ERG3_miss_235-1094	0	0
36648	CR	ERG3_miss_239-243	0	0
36649	CR	ERG3_miss_239-265	0.00356215	0
36650	CR	ERG3_miss_239-267	0.0147273	0
36651	CR	ERG3_miss_239-300	0.0197302	0
36652	CR	ERG3_miss_239-1094	0	0
36653	CR	ERG3_miss_243-265	0	0
36654	CR	ERG3_miss_243-267	0	0
36655	CR	ERG3_miss_243-300	0.0303116	0
36656	CR	ERG3_miss_243-1094	0	0
36657	CR	ERG3_miss_265-267	0	0
36658	CR	ERG3_miss_265-300	0	0
36659	CR	ERG3_miss_265-1094	0	0
36660	CR	ERG3_miss_267-300	0	0
36661	CR	ERG3_miss_267-1094	0	0
36662	CR	ERG3_miss_300-1094	0	0
36663	CR	FKS1_miss_632-632	0	0
36664	CR	FKS1_miss_309-621	0.00133053	0
36665	CR	FKS1_miss_309-625	0	0
36666	CR	FKS1_miss_309-632	0	0
36667	CR	FKS1_miss_309-681	0.00500741	0
36668	CR	FKS1_miss_309-1337	0	0
36669	CR	FKS1_miss_309-1422	0	0
36670	CR	FKS1_miss_309-1440	0	0
36671	CR	FKS1_miss_621-625	0	0
36672	CR	FKS1_miss_621-632	0	0
36673	CR	FKS1_miss_621-681	0	0
36674	CR	FKS1_miss_621-1337	0	0
36675	CR	FKS1_miss_621-1422	0	0
36676	CR	FKS1_miss_621-1440	0	0
36677	CR	FKS1_miss_621-1485	0	0
36678	CR	FKS1_miss_625-681	0	0
36679	CR	FKS1_miss_625-1337	0	0
36680	CR	FKS1_miss_625-1422	0	0
36681	CR	FKS1_miss_625-1440	0	0
36682	CR	FKS1_miss_625-1485	0	0
36683	CR	FKS1_miss_633-681	0	0
36684	CR	FKS1_miss_633-1337	0	0
36685	CR	FKS1_miss_633-1422	0	0
36686	CR	FKS1_miss_633-1440	0	0
36687	CR	FKS1_miss_633-1485	0	0
36688	CR	FKS1_miss_681-1337	0	0
36689	CR	FKS1_miss_1337-1362	0	0
36690	CR	FKS1_miss_1337-1422	0	0
36691	CR	FKS1_miss_1337-1440	0	0
36692	CR	FKS1_miss_1337-1485	0	0
36693	CR	FKS1_miss_1362-1422	0	0
36694	CR	FKS1_miss_1362-1440	0	0
36695	CR	FKS1_miss_1362-1485	0	0
36696	CR	FKS1_miss_1422-1440	0	0
36697	CR	FKS1_miss_1422-1485	0	0
36698	CR	FKS1_miss_1440-1485	0	0
36699	CR	FKS2_miss_651-651	0	0
36700	CR	FKS2_miss_659-659	0	0
36701	CR	FKS2_miss_662-662	0	0
36702	CR	FKS2_miss_663-663	0	0
36703	CR	FKS2_miss_666-666	0	0
36704	CR	FKS2_miss_1378-1378	0	0
36705	CR	FKS2_miss_201-651	0	0
36706	CR	FKS2_miss_201-654	0	0
36707	CR	FKS2_miss_201-657	0	0
36708	CR	FKS2_miss_201-659	0	0
36709	CR	FKS2_miss_201-660	0	0
36710	CR	FKS2_miss_201-662	0	0
36711	CR	FKS2_miss_201-663	0	0
36712	CR	FKS2_miss_201-708	0	0
36713	CR	FKS2_miss_201-1200	0	0
36714	CR	FKS2_miss_201-1378	0	0
36715	CR	FKS2_miss_651-654	0	0
36716	CR	FKS2_miss_651-657	0	0
36717	CR	FKS2_miss_651-659	0	0
36718	CR	FKS2_miss_651-660	0	0
36719	CR	FKS2_miss_651-662	0	0
36720	CR	FKS2_miss_651-663	0	0
36721	CR	FKS2_miss_651-708	0	0
36722	CR	FKS2_miss_651-1200	0	0
36723	CR	FKS2_miss_651-1378	0	0
36724	CR	FKS2_miss_654-659	0	0
36725	CR	FKS2_miss_654-660	0	0
36726	CR	FKS2_miss_654-662	0.0133397	0
36727	CR	FKS2_miss_654-663	0	0
36728	CR	FKS2_miss_654-708	0	0
36729	CR	FKS2_miss_654-1200	0	0
36730	CR	FKS2_miss_654-1378	0	0
36731	CR	FKS2_miss_659-660	0	0
36732	CR	FKS2_miss_659-662	0	0
36733	CR	FKS2_miss_659-663	0	0
36734	CR	FKS2_miss_659-665	0	0
36735	CR	FKS2_miss_659-708	0	0
36736	CR	FKS2_miss_659-1200	0	0
36737	CR	FKS2_miss_659-1324	0	0
36738	CR	FKS2_miss_659-1374	0	0
36739	CR	FKS2_miss_659-1378	0	0
36740	CR	FKS2_miss_659-1379	0	0
36741	CR	FKS2_miss_660-662	0	0
36742	CR	FKS2_miss_660-663	0	0
36743	CR	FKS2_miss_660-665	0	0
36744	CR	FKS2_miss_660-666	0	0
36745	CR	FKS2_miss_660-708	0	0
36746	CR	FKS2_miss_660-1200	0	0
36747	CR	FKS2_miss_660-1324	0	0
36748	CR	FKS2_miss_660-1374	0	0
36749	CR	FKS2_miss_662-663	0	0
36750	CR	FKS2_miss_662-665	0	0
36751	CR	FKS2_miss_662-666	0	0
36752	CR	FKS2_miss_662-708	0	0
36753	CR	FKS2_miss_662-1200	0	0
36754	CR	FKS2_miss_662-1324	0	0
36755	CR	FKS2_miss_662-1374	0	0
36756	CR	FKS2_miss_663-665	0	0
36757	CR	FKS2_miss_663-666	0	0
36758	CR	FKS2_miss_663-667	0	0
36759	CR	FKS2_miss_663-708	0	0
36760	CR	FKS2_miss_663-1200	0	0
36761	CR	FKS2_miss_663-1324	0	0
36762	CR	FKS2_miss_663-1374	0	0
36763	CR	FKS2_miss_663-1378	0	0
36764	CR	FKS2_miss_663-1379	0	0
36765	CR	FKS2_miss_665-666	0	0
36766	CR	FKS2_miss_665-667	0	0
36767	CR	FKS2_miss_665-708	0	0
36768	CR	FKS2_miss_665-1200	0	0
36769	CR	FKS2_miss_665-1324	0	0
36770	CR	FKS2_miss_665-1374	0	0
36771	CR	FKS2_miss_665-1378	0	0
36772	CR	FKS2_miss_665-1379	0	0
36773	CR	FKS2_miss_666-667	0	0
36774	CR	FKS2_miss_666-708	0	0
36775	CR	FKS2_miss_666-1200	0	0
36776	CR	FKS2_miss_666-1324	0	0
36777	CR	FKS2_miss_666-1374	0	0
36778	CR	FKS2_miss_666-1378	0	0
36779	CR	FKS2_miss_666-1379	0	0
36780	CR	FKS2_miss_667-708	0	0
36781	CR	FKS2_miss_667-1200	0	0
36782	CR	FKS2_miss_667-1324	0	0
36783	CR	FKS2_miss_667-1374	0	0
36784	CR	FKS2_miss_667-1378	0	0
36785	CR	FKS2_miss_667-1379	0	0
36786	CR	FKS2_miss_708-1200	0	0
36787	CR	FKS2_miss_708-1324	0	0
36788	CR	FKS2_miss_708-1374	0	0
36789	CR	FKS2_miss_708-1378	0	0
36790	CR	FKS2_miss_708-1379	0	0
36791	CR	FKS2_miss_1200-1324	0	0
36792	CR	FKS2_miss_1200-1374	0	0
36793	CR	FKS2_miss_1200-1378	0	0
36794	CR	FKS2_miss_1200-1379	0	0
36795	CR	FKS2_miss_1324-1374	0	0
36796	CR	FKS2_miss_1374-1378	0	0
36797	CR	FKS2_miss_1374-1379	0	0
36798	CR	FKS2_miss_1378-1379	0	0
36799	CR	FKS2_miss_1379-1397	0	0
36800	CR	PDR1_miss_334-334	0.000625709	0
36801	CR	PDR1_miss_348-348	0	0
36802	CR	PDR1_miss_280-293	0	0
36803	CR	PDR1_miss_280-297	0	0
36804	CR	PDR1_miss_280-328	0	0
36805	CR	PDR1_miss_280-329	0	0
36806	CR	PDR1_miss_280-330	0	0
36807	CR	PDR1_miss_280-334	0	0
36808	CR	PDR1_miss_280-339	0	0
36809	CR	PDR1_miss_280-346	0	0
36810	CR	PDR1_miss_280-348	0	0
36811	CR	PDR1_miss_280-365	0	0
36812	CR	PDR1_miss_280-371	0	0
36813	CR	PDR1_miss_280-372	0	0
36814	CR	PDR1_miss_280-376	0	0
36815	CR	PDR1_miss_280-768	0	0
36816	CR	PDR1_miss_280-885	0	0
36817	CR	PDR1_miss_280-935	0	0
36818	CR	PDR1_miss_280-942	0	0
36819	CR	PDR1_miss_280-943	0	0
36820	CR	PDR1_miss_280-946	0	0
36821	CR	PDR1_miss_280-954	0	0
36822	CR	PDR1_miss_280-1081	0	0
36823	CR	PDR1_miss_280-1082	0	0
36824	CR	PDR1_miss_293-297	0	0
36825	CR	PDR1_miss_293-328	0	0
36826	CR	PDR1_miss_293-329	0	0
36827	CR	PDR1_miss_293-330	0	0
36828	CR	PDR1_miss_293-334	0	0
36829	CR	PDR1_miss_293-339	0	0
36830	CR	PDR1_miss_293-346	0	0
36831	CR	PDR1_miss_293-348	0	0
36832	CR	PDR1_miss_293-365	0	0
36833	CR	PDR1_miss_293-371	0	0
36834	CR	PDR1_miss_293-372	0	0
36835	CR	PDR1_miss_293-376	0	0
36836	CR	PDR1_miss_293-768	0	0
36837	CR	PDR1_miss_293-885	0	0
36838	CR	PDR1_miss_293-935	0	0
36839	CR	PDR1_miss_293-942	0	0
36840	CR	PDR1_miss_293-943	0	0
36841	CR	PDR1_miss_293-946	0	0
36842	CR	PDR1_miss_293-954	0	0
36843	CR	PDR1_miss_293-1081	0	0
36844	CR	PDR1_miss_293-1082	0	0
36845	CR	PDR1_miss_293-1088	0	0
36846	CR	PDR1_miss_297-328	0	0
36847	CR	PDR1_miss_297-329	0	0
36848	CR	PDR1_miss_297-330	0	0
36849	CR	PDR1_miss_297-334	0	0
36850	CR	PDR1_miss_297-339	0	0
36851	CR	PDR1_miss_297-346	0	0
36852	CR	PDR1_miss_297-348	0	0
36853	CR	PDR1_miss_297-365	0	0
36854	CR	PDR1_miss_297-371	0	0
36855	CR	PDR1_miss_297-372	0	0
36856	CR	PDR1_miss_297-376	0	0
36857	CR	PDR1_miss_297-768	0	0
36858	CR	PDR1_miss_297-885	0	0
36859	CR	PDR1_miss_297-935	0	0
36860	CR	PDR1_miss_297-942	0	0
36861	CR	PDR1_miss_297-943	0	0
36862	CR	PDR1_miss_297-946	0	0
36863	CR	PDR1_miss_297-954	0	0
36864	CR	PDR1_miss_297-1081	0	0
36865	CR	PDR1_miss_297-1082	0	0
36866	CR	PDR1_miss_297-1088	0	0
36867	CR	PDR1_miss_328-329	0	0
36868	CR	PDR1_miss_328-330	0	0
36869	CR	PDR1_miss_328-334	0	0
36870	CR	PDR1_miss_328-339	0	0
36871	CR	PDR1_miss_328-346	0	0
36872	CR	PDR1_miss_328-348	0	0
36873	CR	PDR1_miss_328-365	0	0
36874	CR	PDR1_miss_328-371	0	0
36875	CR	PDR1_miss_328-372	0	0
36876	CR	PDR1_miss_328-376	0	0
36877	CR	PDR1_miss_328-768	0	0
36878	CR	PDR1_miss_328-885	0	0
36879	CR	PDR1_miss_328-935	0	0
36880	CR	PDR1_miss_328-942	0	0
36881	CR	PDR1_miss_328-943	0	0
36882	CR	PDR1_miss_328-946	0	0
36883	CR	PDR1_miss_328-954	0	0
36884	CR	PDR1_miss_328-1081	0	0
36885	CR	PDR1_miss_328-1082	0	0
36886	CR	PDR1_miss_328-1088	0	0
36887	CR	PDR1_miss_329-330	0	0
36888	CR	PDR1_miss_329-334	0	0
36889	CR	PDR1_miss_329-339	0	0
36890	CR	PDR1_miss_329-346	0	0
36891	CR	PDR1_miss_329-348	0	0
36892	CR	PDR1_miss_329-365	0	0
36893	CR	PDR1_miss_329-371	0	0
36894	CR	PDR1_miss_329-372	0	0
36895	CR	PDR1_miss_329-376	0	0
36896	CR	PDR1_miss_329-768	0	0
36897	CR	PDR1_miss_329-885	0	0
36898	CR	PDR1_miss_329-935	0	0
36899	CR	PDR1_miss_329-942	0	0
36900	CR	PDR1_miss_329-943	0	0
36901	CR	PDR1_miss_329-946	0	0
36902	CR	PDR1_miss_329-954	0	0
36903	CR	PDR1_miss_329-1081	0	0
36904	CR	PDR1_miss_329-1082	0	0
36905	CR	PDR1_miss_329-1088	0	0
36906	CR	PDR1_miss_330-334	0	0
36907	CR	PDR1_miss_330-339	0	0
36908	CR	PDR1_miss_330-346	0	0
36909	CR	PDR1_miss_330-348	0	0
36910	CR	PDR1_miss_330-365	0	0
36911	CR	PDR1_miss_330-371	0	0
36912	CR	PDR1_miss_330-372	0	0
36913	CR	PDR1_miss_330-376	0	0
36914	CR	PDR1_miss_330-768	0	0
36915	CR	PDR1_miss_330-885	0	0
36916	CR	PDR1_miss_330-935	0	0
36917	CR	PDR1_miss_330-942	0	0
36918	CR	PDR1_miss_330-943	0	0
36919	CR	PDR1_miss_330-946	0	0
36920	CR	PDR1_miss_330-954	0	0
36921	CR	PDR1_miss_330-1081	0	0
36922	CR	PDR1_miss_330-1082	0	0
36923	CR	PDR1_miss_330-1088	0	0
36924	CR	PDR1_miss_334-339	0	0
36925	CR	PDR1_miss_334-346	0	0
36926	CR	PDR1_miss_334-348	0	0
36927	CR	PDR1_miss_334-365	0	0
36928	CR	PDR1_miss_334-371	0	0
36929	CR	PDR1_miss_334-372	0	0
36930	CR	PDR1_miss_334-376	0	0
36931	CR	PDR1_miss_334-768	0	0
36932	CR	PDR1_miss_334-885	0	0
36933	CR	PDR1_miss_334-935	0	0
36934	CR	PDR1_miss_334-942	0	0
36935	CR	PDR1_miss_334-943	0	0
36936	CR	PDR1_miss_334-946	0	0
36937	CR	PDR1_miss_334-954	0	0
36938	CR	PDR1_miss_334-1081	0	0
36939	CR	PDR1_miss_334-1082	0	0
36940	CR	PDR1_miss_334-1088	0	0
36941	CR	PDR1_miss_339-346	0	0
36942	CR	PDR1_miss_339-348	0	0
36943	CR	PDR1_miss_339-365	0	0
36944	CR	PDR1_miss_339-371	0	0
36945	CR	PDR1_miss_339-372	0	0
36946	CR	PDR1_miss_339-376	0	0
36947	CR	PDR1_miss_339-768	0	0
36948	CR	PDR1_miss_339-885	0	0
36949	CR	PDR1_miss_339-935	0	0
36950	CR	PDR1_miss_339-942	0	0
36951	CR	PDR1_miss_339-943	0	0
36952	CR	PDR1_miss_339-946	0	0
36953	CR	PDR1_miss_339-954	0	0
36954	CR	PDR1_miss_339-1081	0	0
36955	CR	PDR1_miss_339-1082	0	0
36956	CR	PDR1_miss_339-1088	0	0
36957	CR	PDR1_miss_346-348	0	0
36958	CR	PDR1_miss_346-365	0	0
36959	CR	PDR1_miss_346-371	0	0
36960	CR	PDR1_miss_346-372	0	0
36961	CR	PDR1_miss_346-376	0	0
36962	CR	PDR1_miss_346-768	0	0
36963	CR	PDR1_miss_346-885	0	0
36964	CR	PDR1_miss_346-935	0	0
36965	CR	PDR1_miss_346-942	0	0
36966	CR	PDR1_miss_346-943	0	0
36967	CR	PDR1_miss_346-946	0	0
36968	CR	PDR1_miss_346-954	0	0
36969	CR	PDR1_miss_346-1081	0	0
36970	CR	PDR1_miss_346-1082	0	0
36971	CR	PDR1_miss_346-1088	0	0
36972	CR	PDR1_miss_348-365	0	0
36973	CR	PDR1_miss_348-371	0	0
36974	CR	PDR1_miss_348-372	0	0
36975	CR	PDR1_miss_348-376	0	0
36976	CR	PDR1_miss_348-768	0	0
36977	CR	PDR1_miss_348-885	0	0
36978	CR	PDR1_miss_348-935	0	0
36979	CR	PDR1_miss_348-942	0	0
36980	CR	PDR1_miss_348-943	0	0
36981	CR	PDR1_miss_348-946	0	0
36982	CR	PDR1_miss_348-954	0	0
36983	CR	PDR1_miss_348-1081	0	0
36984	CR	PDR1_miss_348-1082	0	0
36985	CR	PDR1_miss_348-1088	0	0
36986	CR	PDR1_miss_365-371	0	0
36987	CR	PDR1_miss_365-372	0	0
36988	CR	PDR1_miss_365-376	0	0
36989	CR	PDR1_miss_365-768	0	0
36990	CR	PDR1_miss_365-885	0	0
36991	CR	PDR1_miss_365-935	0	0
36992	CR	PDR1_miss_365-942	0	0
36993	CR	PDR1_miss_365-943	0	0
36994	CR	PDR1_miss_365-946	0	0
36995	CR	PDR1_miss_365-954	0	0
36996	CR	PDR1_miss_365-1081	0	0
36997	CR	PDR1_miss_365-1082	0	0
36998	CR	PDR1_miss_365-1088	0	0
36999	CR	PDR1_miss_371-372	0	0
37000	CR	PDR1_miss_371-376	0	0
37001	CR	PDR1_miss_371-768	0	0
37002	CR	PDR1_miss_371-885	0	0
37003	CR	PDR1_miss_371-935	0	0
37004	CR	PDR1_miss_371-942	0	0
37005	CR	PDR1_miss_371-943	0	0
37006	CR	PDR1_miss_371-946	0	0
37007	CR	PDR1_miss_371-954	0	0
37008	CR	PDR1_miss_371-1081	0	0
37009	CR	PDR1_miss_371-1082	0	0
37010	CR	PDR1_miss_371-1088	0	0
37011	CR	PDR1_miss_372-376	0	0
37012	CR	PDR1_miss_372-768	0	0
37013	CR	PDR1_miss_372-885	0	0
37014	CR	PDR1_miss_372-935	0	0
37015	CR	PDR1_miss_372-942	0	0
37016	CR	PDR1_miss_372-943	0	0
37017	CR	PDR1_miss_372-946	0	0
37018	CR	PDR1_miss_372-954	0	0
37019	CR	PDR1_miss_372-1081	0	0
37020	CR	PDR1_miss_372-1082	0	0
37021	CR	PDR1_miss_372-1088	0	0
37022	CR	PDR1_miss_376-768	0	0
37023	CR	PDR1_miss_376-885	0	0
37024	CR	PDR1_miss_376-935	0	0
37025	CR	PDR1_miss_376-942	0	0
37026	CR	PDR1_miss_376-943	0	0
37027	CR	PDR1_miss_376-946	0	0
37028	CR	PDR1_miss_376-954	0	0
37029	CR	PDR1_miss_376-1081	0	0
37030	CR	PDR1_miss_376-1082	0	0
37031	CR	PDR1_miss_376-1088	0	0
37032	CR	PDR1_miss_768-885	0	0
37033	CR	PDR1_miss_768-935	0	0
37034	CR	PDR1_miss_768-942	0	0
37035	CR	PDR1_miss_768-943	0	0
37036	CR	PDR1_miss_768-946	0	0
37037	CR	PDR1_miss_768-954	0	0
37038	CR	PDR1_miss_768-1081	0	0
37039	CR	PDR1_miss_768-1082	0	0
37040	CR	PDR1_miss_768-1088	0	0
37041	CR	PDR1_miss_885-935	0	0
37042	CR	PDR1_miss_885-942	0	0
37043	CR	PDR1_miss_885-943	0	0
37044	CR	PDR1_miss_885-946	0	0
37045	CR	PDR1_miss_885-954	0	0
37046	CR	PDR1_miss_885-1081	0	0
37047	CR	PDR1_miss_885-1082	0	0
37048	CR	PDR1_miss_885-1088	0	0
37049	CR	PDR1_miss_935-942	0	0
37050	CR	PDR1_miss_935-943	0	0
37051	CR	PDR1_miss_935-946	0	0
37052	CR	PDR1_miss_935-954	0	0
37053	CR	PDR1_miss_935-1081	0	0
37054	CR	PDR1_miss_935-1082	0	0
37055	CR	PDR1_miss_935-1088	0	0
37056	CR	PDR1_miss_942-943	0	0
37057	CR	PDR1_miss_942-946	0	0
37058	CR	PDR1_miss_942-954	0	0
37059	CR	PDR1_miss_942-1081	0	0
37060	CR	PDR1_miss_942-1082	0	0
37061	CR	PDR1_miss_942-1088	0	0
37062	CR	PDR1_miss_943-946	0	0
37063	CR	PDR1_miss_943-954	0	0
37064	CR	PDR1_miss_943-1081	0	0
37065	CR	PDR1_miss_943-1082	0	0
37066	CR	PDR1_miss_943-1088	0	0
37067	CR	PDR1_miss_946-954	0	0
37068	CR	PDR1_miss_946-1081	0	0
37069	CR	PDR1_miss_946-1082	0	0
37070	CR	PDR1_miss_946-1088	0	0
37071	CR	PDR1_miss_954-1081	0	0
37072	CR	PDR1_miss_954-1082	0	0
37073	CR	PDR1_miss_954-1088	0	0
37074	CR	PDR1_miss_1081-1082	0	0
37075	CR	PDR1_miss_1081-1088	0	0
37076	CR	PDR1_miss_1082-1088	0	0
37087	CR	WT_M_AUC_CR	0	0
37088	CR	WT_M_fAUC_norm_CR	0	0
37137	CR	WT_M_AUC_YPD	0	0
37171	CR	strain|||BG2	0	0
37172	CR	strain|||CBS138	0	0
37173	CR	strain|||CST34	0	0
37174	CR	strain|||EB0911	0	0
37175	CR	strain|||EF1620	0	0
37176	CR	strain|||M12	0	0
37177	CR	strain|||P35	0	0
37178	CR	resistance_genes_broad_CNE1_profile|||miss	0	0.609507
37179	CR	resistance_genes_broad_ERG11_chrE_profile|||ChrE dup	0	0
37180	CR	resistance_genes_broad_ERG11_chrE_profile|||ERG11 miss	0.108581	0
37181	CR	resistance_genes_broad_FKS_profile|||FKS1 miss & FKS2 miss	0	0
37182	CR	resistance_genes_broad_FKS_profile|||FKS1 miss & FKS2 truncation	0	0
37183	CR	resistance_genes_broad_FKS_profile|||FKS1 truncation & FKS2 miss	0	0
37184	CR	resistance_genes_broad_FKS_profile|||FKS2 miss	0	0
37185	CR	resistance_genes_broad_FKS_profile|||FKS2 truncation	0	0
37186	CR	resistance_genes_broad_ERG3_profile|||miss	0	0
37187	CR	resistance_genes_broad_ERG3_profile|||truncation	0	0
37188	CR	resistance_genes_broad_ERG4_profile|||miss	0.0223841	0
37189	CR	resistance_genes_broad_PDR1_profile|||miss	0	0
37190	CR	resistance_genes_broad_CDR1_profile|||miss	0	0
37191	CR	GO_BP_GO:0036180_truncation	0	0
37192	CR	GO_BP_GO:0043161_truncation	0	0
37193	CR	GO_BP_GO:0051058_truncation	0	0
37194	CR	GO_BP_GO:0044182_truncation	0	0
37195	CR	GO_BP_GO:0071852_truncation	0	0
37196	CR	GO_BP_GO:0006139_truncation	0	0
37197	CR	GO_BP_GO:0051128_truncation	0	0
37198	CR	GO_BP_GO:1901362_truncation	0	0
37199	CR	GO_BP_GO:0033692_truncation	0	0
37200	CR	GO_BP_GO:0034645_truncation	0	0
37201	CR	GO_BP_GO:1901360_truncation	0	0
37202	CR	GO_BP_GO:0048518_truncation	0	0
37203	CR	GO_BP_GO:1901576_truncation	0	0
37204	CR	GO_BP_GO:0070887_truncation	0	0
37205	CR	GO_BP_GO:0032787_truncation	0	0
37206	CR	GO_BP_GO:0046394_truncation	0	0
37207	CR	GO_BP_GO:1901575_truncation	0	0
37208	CR	GO_BP_GO:0043648_truncation	0	0
37209	CR	GO_BP_GO:0048583_truncation	0	0
37210	CR	GO_BP_GO:0019752_truncation	0	0
37211	CR	GO_BP_GO:0044281_truncation	0	0
37212	CR	GO_BP_GO:0065008_truncation	0	0
37213	CR	GO_BP_GO:0050794_truncation	0	0
37214	CR	GO_BP_GO:0051716_truncation	0.0215943	0
37215	CR	GO_BP_GO:0033554_truncation	0	0
37216	CR	GO_BP_GO:0035690_truncation	0	0
37217	CR	GO_BP_GO:0019538_truncation	0	0
37218	CR	GO_BP_GO:0051641_truncation	0	0
37219	CR	GO_BP_GO:0042221_truncation	0	0
37220	CR	GO_BP_GO:0007165_truncation	0	0
37221	CR	GO_BP_GO:0045935_miss	0	0
37222	CR	GO_BP_GO:0043161_miss	0	0
37223	CR	GO_BP_GO:0044182_miss	0	0
37224	CR	GO_BP_GO:0030950_miss	0	0
37225	CR	GO_BP_GO:0051278_miss	0	0
37226	CR	GO_BP_GO:1902533_miss	0	0
37227	CR	GO_BP_GO:0051130_miss	0	0
37228	CR	GO_BP_GO:0072594_miss	0	0
37229	CR	GO_BP_GO:1902531_miss	0	0
37230	CR	GO_BP_GO:0044271_miss	0	0
37231	CR	GO_BP_GO:0007163_miss	0	0
37232	CR	GO_BP_GO:1901617_miss	0.0701244	0
37233	CR	GO_BP_GO:1901566_miss	0	0
37234	CR	GO_BP_GO:0090305_miss	0	0
37235	CR	GO_BP_GO:0048518_miss	0	0
37236	CR	GO_BP_GO:1901135_miss	0	0
37237	CR	GO_BP_GO:0048519_miss	0	0
37238	CR	GO_BP_GO:0034976_miss	0	0
37239	CR	GO_BP_GO:0048523_miss	0	0
37240	CR	GO_BP_GO:1901700_miss	0	0
37241	CR	GO_BP_GO:0071310_miss	0	0
37242	CR	GO_BP_GO:0006464_miss	0	0
37243	CR	GO_BP_GO:0051649_miss	0	0
37244	CR	GO_BP_GO:0140527_miss	0	0
37245	CR	GO_BP_GO:0070727_miss	0	0
37246	CR	GO_BP_GO:0044267_miss	0	0
37247	CR	GO_BP_GO:0019752_miss	0	0
37248	CR	GO_BP_GO:0050790_miss	0	0
37249	CR	GO_BP_GO:0044281_miss	0.0277249	0
37250	CR	GO_BP_GO:0043603_miss	0	0
37251	CR	GO_BP_GO:0010033_miss	0	0
37252	CR	GO_BP_GO:0051234_miss	0	0
37253	CR	GO_BP_GO:0044085_miss	0.0397024	0
37254	CR	GO_BP_GO:0140115_miss	0	0
37255	CR	GO_BP_GO:0051668_miss	0.0523281	0
37256	CR	GO_BP_GO:0061982_miss	0	0
37257	CR	GO_BP_GO:0033554_miss	0	0
37258	CR	GO_BP_GO:0071702_miss	0	0
37259	CR	GO_BP_GO:1903047_miss	0	0
37260	CR	GO_BP_GO:0016192_miss	0	0
37261	CR	GO_BP_GO:0033036_miss	0	0
37262	CR	GO_BP_GO:1903046_miss	0	0
37263	CR	GO_BP_GO:0007010_miss	0	0
37264	CR	GO_BP_GO:0019538_miss	0	0
37265	CR	GO_BP_GO:0051276_miss	0	0
37266	CR	GO_BP_GO:0007059_miss	0	0
37267	CR	GO_BP_GO:0006996_miss	0	0
37268	CR	GO_BP_GO:0051641_miss	0	0
37269	CR	GO_BP_GO:0061024_miss	0.0338871	0
37270	CR	GO_BP_GO:0006950_miss	0	0
37271	CR	GO_BP_GO:0000278_miss	0	0
37272	CR	GO_BP_GO:0030447_miss	0	0
37273	CR	GO_BP_GO:0006457_miss	0	0
37274	CR	GO_BP_GO:0030448_miss	0	0
37275	CR	GO_BP_GO:0051179_miss	0	0
37276	CR	GO_BP_GO:0016049_miss	0	0
37277	CR	GO_BP_GO:0040007_miss	0.0343614	0
37278	CR	GO_MF_GO:0016616_truncation	0	0
37279	CR	GO_MF_GO:1901265_truncation	0	0
37280	CR	GO_MF_GO:0046914_truncation	0	0
37281	CR	GO_MF_GO:0016740_truncation	0	0
37282	CR	GO_MF_GO:0003676_truncation	0	0
37283	CR	GO_MF_GO:0008270_truncation	0	0
37284	CR	GO_MF_GO:0043167_truncation	0	0
37285	CR	GO_MF_GO:0016705_miss	0.155704	0
37286	CR	GO_MF_GO:0016818_miss	0	0
37287	CR	GO_MF_GO:0004553_miss	0	0
37288	CR	GO_MF_GO:0016817_miss	0	0
37289	CR	GO_MF_GO:0035639_miss	0	0
37290	CR	GO_MF_GO:0032559_miss	0	0
37291	CR	GO_MF_GO:0032561_miss	0	0
37292	CR	GO_MF_GO:1901265_miss	0	0
37293	CR	GO_MF_GO:0005198_miss	0	0
37294	CR	GO_MF_GO:0016491_miss	0.0316175	0
37295	CR	GO_MF_GO:0016887_miss	0	0
37296	CR	GO_MF_GO:0005509_miss	0	0
37297	CR	GO_MF_GO:0016787_miss	0	0
37298	CR	GO_MF_GO:0005515_miss	0	0
37299	CR	GO_MF_GO:0008144_miss	0	0
37300	CR	GO_MF_GO:0003723_miss	0	0
37301	CR	GO_CC_GO:0043231_truncation	0	0
37302	CR	GO_CC_GO:0140535_truncation	0	0
37303	CR	GO_CC_GO:0031224_truncation	0	0
37304	CR	GO_CC_GO:0070013_truncation	0	0
37305	CR	GO_CC_GO:0098796_truncation	0	0
37306	CR	GO_CC_GO:0005576_truncation	0.0540992	0
37307	CR	GO_CC_GO:1990234_truncation	0	0
37308	CR	GO_CC_GO:0005886_truncation	0	0
37309	CR	GO_CC_GO:0016020_truncation	0	0
37310	CR	GO_CC_GO:0005829_truncation	0	0
37311	CR	GO_CC_GO:0031227_miss	0.241912	1.82036
37312	CR	GO_CC_GO:0043232_miss	0	0
37313	CR	GO_CC_GO:0043231_miss	0	0
37314	CR	GO_CC_GO:0140535_miss	0	0
37315	CR	GO_CC_GO:0140513_miss	0	0
37316	CR	GO_CC_GO:0030312_miss	0	0
37317	CR	GO_CC_GO:0031224_miss	0	0
37318	CR	GO_CC_GO:0098588_miss	0	0
37319	CR	GO_CC_GO:0005826_miss	0	0
37320	CR	GO_CC_GO:1990904_miss	0	0
37321	CR	GO_CC_GO:0099080_miss	0	0
37322	CR	GO_CC_GO:0005783_miss	0	0
37323	CR	GO_CC_GO:0031090_miss	0	0
37324	CR	GO_CC_GO:0005886_miss	0	0
37325	CR	GO_CC_GO:0005777_miss	0	0
37326	CR	GO_CC_GO:0042579_miss	0	0
37327	CR	MetaCyc_PWY-7340_truncation	0.0052378	0
37328	CR	MetaCyc_PWY-6358_truncation	0	0
37329	CR	MetaCyc_UDP-Nac-Galactosamine-Biosynthesis_truncation	0	0
37330	CR	MetaCyc_PWY-7385_truncation	0.0224657	0
37331	CR	MetaCyc_PWY-6807_truncation	0	0
37332	CR	MetaCyc_PWY-4061_truncation	0	0
37333	CR	MetaCyc_O-Antigen-Biosynthesis_truncation	0	0
37334	CR	MetaCyc_Thiamin-Salvage_truncation	0	0
37335	CR	MetaCyc_Fatty-Acid-Degradation_truncation	0	0
37336	CR	MetaCyc_Cellulose-Degradation_truncation	0	0
37337	CR	MetaCyc_Phytate-Biosynthesis_truncation	0	0
37338	CR	MetaCyc_ALKALOIDS_truncation	0	0
37339	CR	MetaCyc_Chitin-Degradation_truncation	0	0
37340	CR	MetaCyc_Glycan-Degradation_truncation	0	0
37341	CR	MetaCyc_PWY-7340_miss	0	0
37342	CR	MetaCyc_PWY-821_miss	0	0
37343	CR	MetaCyc_PWY-6516_miss	0	0
37344	CR	MetaCyc_PWY-7184_miss	0	0
37345	CR	MetaCyc_PWY-7119_miss	0	0
37346	CR	MetaCyc_PWY-5047_miss	0.130335	0
37347	CR	MetaCyc_PWY-7367_miss	0	0
37348	CR	MetaCyc_PWY-6147_miss	0	0
37349	CR	MetaCyc_PWY4FS-8_miss	0	0
37350	CR	MetaCyc_PWY-6771_miss	0	0
37351	CR	MetaCyc_PWY-102_miss	0	0
37352	CR	MetaCyc_PWY-6612_miss	0	0
37353	CR	MetaCyc_ERGOSTEROL-SYN-PWY_miss	0.0952487	0
37354	CR	MetaCyc_PWY-7385_miss	0	0
37355	CR	MetaCyc_PWY-7921_miss	0	0
37356	CR	MetaCyc_PWY-6807_miss	0	0
37357	CR	MetaCyc_PWY-5052_miss	0.0140592	0
37358	CR	MetaCyc_PHENYLPROPANOID-DERIVATIVE-DEG_miss	0	0
37359	CR	MetaCyc_PWY-4061_miss	0	0
37360	CR	MetaCyc_Pyrimidine-Ribonucleosides-Degradation_miss	0	0
37361	CR	MetaCyc_Phosphatidylinositol-Biosynthesis_miss	0	0
37362	CR	MetaCyc_PWY-7185_miss	0	0
37363	CR	MetaCyc_PWY-6899_miss	0	0
37364	CR	MetaCyc_PWY-6368_miss	0	0
37365	CR	MetaCyc_O-Antigen-Biosynthesis_miss	0	0
37366	CR	MetaCyc_3-Dehydroquinate-Biosynthesis_miss	0	0
37367	CR	MetaCyc_Oligosaccharides-Biosynthesis_miss	0	0
37368	CR	MetaCyc_PWY-7712_miss	0	0
37369	CR	MetaCyc_PWY-7605_miss	0	0
37370	CR	MetaCyc_Heme-b-Biosynthesis_miss	0	0
37371	CR	MetaCyc_PWY-7571_miss	0	0
37372	CR	MetaCyc_CYSTEINE-SYN_miss	0	0
37373	CR	MetaCyc_PWY-6074_miss	0	0
37374	CR	MetaCyc_ANTIBIOTIC-DEGRADATION_miss	0.00445015	0
37375	CR	MetaCyc_GDP-Sugar-Biosynthesis_miss	0	0
37376	CR	MetaCyc_Cellulose-Degradation_miss	0.088017	0
37377	CR	MetaCyc_Thiamine-Biosynthesis_miss	0	0
37378	CR	MetaCyc_Phytate-Biosynthesis_miss	0	0
37379	CR	MetaCyc_PWY-6848_miss	0	0
37380	CR	MetaCyc_Urate-Degradation_miss	0.0429542	0
37381	CR	MetaCyc_PWY-6689_miss	0	0
37382	CR	Reactome_R-SCE-141405_truncation	0	0
37383	CR	Reactome_R-SCE-9716542_truncation	0	0
37384	CR	Reactome_R-SCE-3371453_truncation	0	0
37385	CR	Reactome_R-SCE-163200_miss	0	0
37386	CR	Reactome_R-SCE-5693565_miss	0	0
37387	CR	Reactome_R-SCE-72662_miss	0	0
37388	CR	Reactome_R-SPO-72662_miss	0	0
37389	CR	Reactome_R-SCE-5693567_miss	0	0
37390	CR	Reactome_R-SCE-72695_miss	0	0
37391	CR	Reactome_R-SPO-159236_miss	0	0
37392	CR	Reactome_R-SCE-1428517_miss	0	0
37393	CR	Reactome_R-SPO-159231_miss	0	0
37394	CR	Reactome_R-SCE-8856825_miss	0	0
37395	CR	Reactome_R-SCE-948021_miss	0	0
37396	CR	Reactome_R-SCE-6796648_miss	0	0
37397	CR	Reactome_R-SCE-2995383_miss	0	0
37398	CR	Reactome_R-SPO-9615933_miss	0	0
37399	CR	Reactome_R-SPO-5696399_miss	0	0
37400	CR	Reactome_R-SCE-113418_miss	0	0
37401	CR	Reactome_R-SCE-72689_miss	0	0
37402	CR	Reactome_R-SCE-75067_miss	0	0
37403	CR	Reactome_R-SPO-5578749_miss	0	0
37404	CR	Reactome_R-SPO-192105_miss	0.00393362	0
37405	CR	Reactome_R-SCE-416482_miss	0	0
37406	CR	Reactome_R-SCE-2995410_miss	0	0
37407	CR	Reactome_R-SPO-1852241_miss	0	0
37408	CR	Reactome_R-SPO-73854_miss	0	0
37409	CR	Reactome_R-SPO-4085377_miss	0	0
37410	CR	Reactome_R-SCE-5693532_miss	0	0
37411	CR	Reactome_R-SCE-8856828_miss	0	0
37412	CR	Reactome_R-SCE-382551_miss	0	0
37413	CR	Reactome_R-SPO-2995410_miss	0	0
37414	CR	Reactome_R-SPO-5628897_miss	0	0
37415	CR	Reactome_R-SPO-5693532_miss	0	0
37416	CR	Reactome_R-SCE-9609507_miss	0	0
37417	CR	Reactome_R-SCE-8951664_miss	0	0
37418	CR	Reactome_R-SCE-68886_miss	0	0
37419	CR	Reactome_R-SPO-8951664_miss	0	0
37420	CR	Reactome_R-SPO-68886_miss	0	0
73108	DTT	presence_variant-ChrE-DUP	0	0
73109	DTT	presence_variant-ChrE-partial DUP	0	0
73110	DTT	presence_variant-ChrI-partial DUP	0	0
73111	DTT	presence_variant-EPA13-DEL	0	0
73112	DTT	presence_variant-ERG11-mis|p.152|K/E	0	0
73113	DTT	presence_variant-ERG3-PTC|p.135|Q/*	0	0
73114	DTT	presence_variant-ERG3-mis|p.243|Y/C	0	0
73115	DTT	presence_variant-FKS1-mis|p.632|D/Y	0	0
73116	DTT	presence_variant-FKS2-del|p.657-658|YF/Y	0	0
73117	DTT	presence_variant-FKS2-mis|p.1378|R/H	0	0
73118	DTT	presence_variant-FKS2-mis|p.1378|R/L	0	0
73119	DTT	presence_variant-FKS2-mis|p.651|A/T	0	0
73120	DTT	presence_variant-FKS2-mis|p.659|F/L	0	0
73121	DTT	presence_variant-FKS2-mis|p.662|L/F	0	0
73122	DTT	presence_variant-FKS2-mis|p.662|L/W	0	0
73123	DTT	presence_variant-FKS2-mis|p.663|S/P	0	0
73124	DTT	presence_variant-PDR1-mis|p.280|L/F	0	0
73125	DTT	presence_variant-PDR1-mis|p.348|G/C	0	0
73126	DTT	presence_variant-PDR1-mis|p.935|L/F	0	0
73127	DTT	ERG11_miss_141-141	0	0
73128	DTT	ERG11_miss_152-152	0	0
73129	DTT	ERG11_miss_141-152	0	0
73130	DTT	ERG11_miss_141-381	0	0
73131	DTT	ERG11_miss_152-381	0	0
73132	DTT	ERG11_miss_152-473	0	0
73133	DTT	ERG11_miss_381-473	0	0
73134	DTT	ERG3_miss_9-96	0	0
73135	DTT	ERG3_miss_9-122	0	0
73136	DTT	ERG3_miss_9-207	0	0
73137	DTT	ERG3_miss_9-228	0	0
73138	DTT	ERG3_miss_9-230	0	0
73139	DTT	ERG3_miss_9-235	0	0
73140	DTT	ERG3_miss_9-239	0	0
73141	DTT	ERG3_miss_9-243	0	0
73142	DTT	ERG3_miss_9-265	0.0109815	0
73143	DTT	ERG3_miss_9-267	0.0287612	0
73144	DTT	ERG3_miss_9-300	0	0
73145	DTT	ERG3_miss_96-122	0	0
73146	DTT	ERG3_miss_96-207	0	0
73147	DTT	ERG3_miss_96-228	0	0
73148	DTT	ERG3_miss_96-230	0	0
73149	DTT	ERG3_miss_96-235	0	0
73150	DTT	ERG3_miss_96-239	0	0
73151	DTT	ERG3_miss_96-243	0	0
73152	DTT	ERG3_miss_96-265	0.0106148	0
73153	DTT	ERG3_miss_96-267	0.0245461	0
73154	DTT	ERG3_miss_96-300	0	0
73155	DTT	ERG3_miss_96-1094	0	0
73156	DTT	ERG3_miss_122-207	0	0
73157	DTT	ERG3_miss_122-228	0	0
73158	DTT	ERG3_miss_122-230	0	0
73159	DTT	ERG3_miss_122-235	0	0
73160	DTT	ERG3_miss_122-239	0	0
73161	DTT	ERG3_miss_122-243	0	0
73162	DTT	ERG3_miss_122-265	0	0
73163	DTT	ERG3_miss_122-267	0	0
73164	DTT	ERG3_miss_122-300	0	0
73165	DTT	ERG3_miss_122-1094	0	0
73166	DTT	ERG3_miss_207-228	0	0
73167	DTT	ERG3_miss_207-230	0	0
73168	DTT	ERG3_miss_207-235	0	0
73169	DTT	ERG3_miss_207-239	0	0
73170	DTT	ERG3_miss_207-243	0	0
73171	DTT	ERG3_miss_207-265	0	0
73172	DTT	ERG3_miss_207-267	0	0
73173	DTT	ERG3_miss_207-300	0	0
73174	DTT	ERG3_miss_207-1094	0	0
73175	DTT	ERG3_miss_228-230	0	0
73176	DTT	ERG3_miss_228-235	0	0
73177	DTT	ERG3_miss_228-239	0	0
73178	DTT	ERG3_miss_228-243	0	0
73179	DTT	ERG3_miss_228-265	0	0
73180	DTT	ERG3_miss_228-267	0	0
73181	DTT	ERG3_miss_228-300	0	0
73182	DTT	ERG3_miss_228-1094	0	0
73183	DTT	ERG3_miss_230-235	0	0
73184	DTT	ERG3_miss_230-239	0	0
73185	DTT	ERG3_miss_230-243	0	0
73186	DTT	ERG3_miss_230-265	0	0
73187	DTT	ERG3_miss_230-267	0	0
73188	DTT	ERG3_miss_230-300	0	0
73189	DTT	ERG3_miss_230-1094	0	0
73190	DTT	ERG3_miss_235-239	0	0
73191	DTT	ERG3_miss_235-243	0	0
73192	DTT	ERG3_miss_235-265	0	0
73193	DTT	ERG3_miss_235-267	0	0
73194	DTT	ERG3_miss_235-300	0	0
73195	DTT	ERG3_miss_235-1094	0	0
73196	DTT	ERG3_miss_239-243	0	0
73197	DTT	ERG3_miss_239-265	0	0
73198	DTT	ERG3_miss_239-267	0	0
73199	DTT	ERG3_miss_239-300	0	0
73200	DTT	ERG3_miss_239-1094	0	0
73201	DTT	ERG3_miss_243-265	0	0
73202	DTT	ERG3_miss_243-267	0	0
73203	DTT	ERG3_miss_243-300	0	0
73204	DTT	ERG3_miss_243-1094	0	0
73205	DTT	ERG3_miss_265-267	0	0
73206	DTT	ERG3_miss_265-300	0	0
73207	DTT	ERG3_miss_265-1094	0	0
73208	DTT	ERG3_miss_267-300	0	0
73209	DTT	ERG3_miss_267-1094	0	0
73210	DTT	ERG3_miss_300-1094	0	0
73211	DTT	FKS1_miss_632-632	0	0
73212	DTT	FKS1_miss_309-621	0	0
73213	DTT	FKS1_miss_309-625	0	0
73214	DTT	FKS1_miss_309-632	0	0
73215	DTT	FKS1_miss_309-681	0	0
73216	DTT	FKS1_miss_309-1337	0	0
73217	DTT	FKS1_miss_309-1422	0	0
73218	DTT	FKS1_miss_309-1440	0	0
73219	DTT	FKS1_miss_621-625	0	0
73220	DTT	FKS1_miss_621-632	0	0
73221	DTT	FKS1_miss_621-681	0.00795607	0
73222	DTT	FKS1_miss_621-1337	0	0
73223	DTT	FKS1_miss_621-1422	0	0
73224	DTT	FKS1_miss_621-1440	0	0
73225	DTT	FKS1_miss_621-1485	0	0
73226	DTT	FKS1_miss_625-681	0	0
73227	DTT	FKS1_miss_625-1337	0	0
73228	DTT	FKS1_miss_625-1422	0	0
73229	DTT	FKS1_miss_625-1440	0	0
73230	DTT	FKS1_miss_625-1485	0	0
73231	DTT	FKS1_miss_633-681	0	0
73232	DTT	FKS1_miss_633-1337	0	0
73233	DTT	FKS1_miss_633-1422	0	0
73234	DTT	FKS1_miss_633-1440	0	0
73235	DTT	FKS1_miss_633-1485	0	0
73236	DTT	FKS1_miss_681-1337	0	0
73237	DTT	FKS1_miss_1337-1362	0	0
73238	DTT	FKS1_miss_1337-1422	0	0
73239	DTT	FKS1_miss_1337-1440	0	0
73240	DTT	FKS1_miss_1337-1485	0	0
73241	DTT	FKS1_miss_1362-1422	0	0
73242	DTT	FKS1_miss_1362-1440	0	0
73243	DTT	FKS1_miss_1362-1485	0.0317494	0
73244	DTT	FKS1_miss_1422-1440	0	0
73245	DTT	FKS1_miss_1422-1485	0	0
73246	DTT	FKS1_miss_1440-1485	0	0
73247	DTT	FKS2_miss_651-651	0	0
73248	DTT	FKS2_miss_659-659	0	0
73249	DTT	FKS2_miss_662-662	0	0
73250	DTT	FKS2_miss_663-663	0	0
73251	DTT	FKS2_miss_666-666	0	0
73252	DTT	FKS2_miss_1378-1378	0	0
73253	DTT	FKS2_miss_201-651	0	0
73254	DTT	FKS2_miss_201-654	0.0362693	0
73255	DTT	FKS2_miss_201-657	0	0
73256	DTT	FKS2_miss_201-659	0	0
73257	DTT	FKS2_miss_201-660	0	0
73258	DTT	FKS2_miss_201-662	0	0
73259	DTT	FKS2_miss_201-663	0	0
73260	DTT	FKS2_miss_201-708	0	0
73261	DTT	FKS2_miss_201-1200	0	0
73262	DTT	FKS2_miss_201-1378	0	0
73263	DTT	FKS2_miss_651-654	0	0
73264	DTT	FKS2_miss_651-657	0	0
73265	DTT	FKS2_miss_651-659	0	0
73266	DTT	FKS2_miss_651-660	0	0
73267	DTT	FKS2_miss_651-662	0	0
73268	DTT	FKS2_miss_651-663	0	0
73269	DTT	FKS2_miss_651-708	0	0
73270	DTT	FKS2_miss_651-1200	0	0
73271	DTT	FKS2_miss_651-1378	0	0
73272	DTT	FKS2_miss_654-659	0	0
73273	DTT	FKS2_miss_654-660	0	0
73274	DTT	FKS2_miss_654-662	0	0
73275	DTT	FKS2_miss_654-663	0	0
73276	DTT	FKS2_miss_654-708	0	0
73277	DTT	FKS2_miss_654-1200	0	0
73278	DTT	FKS2_miss_654-1378	0	0
73279	DTT	FKS2_miss_659-660	0	0
73280	DTT	FKS2_miss_659-662	0	0
73281	DTT	FKS2_miss_659-663	0	0
73282	DTT	FKS2_miss_659-665	0	0
73283	DTT	FKS2_miss_659-708	0	0
73284	DTT	FKS2_miss_659-1200	0	0
73285	DTT	FKS2_miss_659-1324	0	0
73286	DTT	FKS2_miss_659-1374	0	0
73287	DTT	FKS2_miss_659-1378	0	0
73288	DTT	FKS2_miss_659-1379	0	0
73289	DTT	FKS2_miss_660-662	0	0
73290	DTT	FKS2_miss_660-663	0	0
73291	DTT	FKS2_miss_660-665	0	0
73292	DTT	FKS2_miss_660-666	0	0
73293	DTT	FKS2_miss_660-708	0	0
73294	DTT	FKS2_miss_660-1200	0	0
73295	DTT	FKS2_miss_660-1324	0	0
73296	DTT	FKS2_miss_660-1374	0	0
73297	DTT	FKS2_miss_662-663	0	0
73298	DTT	FKS2_miss_662-665	0	0
73299	DTT	FKS2_miss_662-666	0	0
73300	DTT	FKS2_miss_662-708	0	0
73301	DTT	FKS2_miss_662-1200	0	0
73302	DTT	FKS2_miss_662-1324	0	0
73303	DTT	FKS2_miss_662-1374	0	0
73304	DTT	FKS2_miss_663-665	0	0
73305	DTT	FKS2_miss_663-666	0	0
73306	DTT	FKS2_miss_663-667	0	0
73307	DTT	FKS2_miss_663-708	0	0
73308	DTT	FKS2_miss_663-1200	0	0
73309	DTT	FKS2_miss_663-1324	0	0
73310	DTT	FKS2_miss_663-1374	0	0
73311	DTT	FKS2_miss_663-1378	0	0
73312	DTT	FKS2_miss_663-1379	0	0
73313	DTT	FKS2_miss_665-666	0	0
73314	DTT	FKS2_miss_665-667	0	0
73315	DTT	FKS2_miss_665-708	0	0
73316	DTT	FKS2_miss_665-1200	0	0
73317	DTT	FKS2_miss_665-1324	0	0
73318	DTT	FKS2_miss_665-1374	0	0
73319	DTT	FKS2_miss_665-1378	0	0
73320	DTT	FKS2_miss_665-1379	0	0
73321	DTT	FKS2_miss_666-667	0	0
73322	DTT	FKS2_miss_666-708	0	0
73323	DTT	FKS2_miss_666-1200	0	0
73324	DTT	FKS2_miss_666-1324	0	0
73325	DTT	FKS2_miss_666-1374	0	0
73326	DTT	FKS2_miss_666-1378	0	0
73327	DTT	FKS2_miss_666-1379	0	0
73328	DTT	FKS2_miss_667-708	0	0
73329	DTT	FKS2_miss_667-1200	0	0
73330	DTT	FKS2_miss_667-1324	0	0
73331	DTT	FKS2_miss_667-1374	0	0
73332	DTT	FKS2_miss_667-1378	0	0
73333	DTT	FKS2_miss_667-1379	0	0
73334	DTT	FKS2_miss_708-1200	0	0
73335	DTT	FKS2_miss_708-1324	0	0
73336	DTT	FKS2_miss_708-1374	0	0
73337	DTT	FKS2_miss_708-1378	0	0
73338	DTT	FKS2_miss_708-1379	0	0
73339	DTT	FKS2_miss_1200-1324	0.00110198	0
73340	DTT	FKS2_miss_1200-1374	0	0
73341	DTT	FKS2_miss_1200-1378	0	0
73342	DTT	FKS2_miss_1200-1379	0	0
73343	DTT	FKS2_miss_1324-1374	0	0
73344	DTT	FKS2_miss_1374-1378	0	0
73345	DTT	FKS2_miss_1374-1379	0	0
73346	DTT	FKS2_miss_1378-1379	0	0
73347	DTT	FKS2_miss_1379-1397	0	0
73348	DTT	PDR1_miss_334-334	0	0
73349	DTT	PDR1_miss_348-348	0	0
73350	DTT	PDR1_miss_280-293	0	0
73351	DTT	PDR1_miss_280-297	0.00238443	0
73352	DTT	PDR1_miss_280-328	0.0102644	0
73353	DTT	PDR1_miss_280-329	0	0
73354	DTT	PDR1_miss_280-330	0	0
73355	DTT	PDR1_miss_280-334	0	0
73356	DTT	PDR1_miss_280-339	0.027315	0
73357	DTT	PDR1_miss_280-346	0	0
73358	DTT	PDR1_miss_280-348	0	0
73359	DTT	PDR1_miss_280-365	0	0
73360	DTT	PDR1_miss_280-371	0	0
73361	DTT	PDR1_miss_280-372	0.0253795	0
73362	DTT	PDR1_miss_280-376	0	0
73363	DTT	PDR1_miss_280-768	0	0
73364	DTT	PDR1_miss_280-885	0	0
73365	DTT	PDR1_miss_280-935	0	0
73366	DTT	PDR1_miss_280-942	0	0
73367	DTT	PDR1_miss_280-943	0	0
73368	DTT	PDR1_miss_280-946	0	0
73369	DTT	PDR1_miss_280-954	0	0
73370	DTT	PDR1_miss_280-1081	0	0
73371	DTT	PDR1_miss_280-1082	0	0
73372	DTT	PDR1_miss_293-297	0	0
73373	DTT	PDR1_miss_293-328	0	0
73374	DTT	PDR1_miss_293-329	0.00622379	0
73375	DTT	PDR1_miss_293-330	0	0
73376	DTT	PDR1_miss_293-334	0	0
73377	DTT	PDR1_miss_293-339	0	0
73378	DTT	PDR1_miss_293-346	0	0
73379	DTT	PDR1_miss_293-348	0	0
73380	DTT	PDR1_miss_293-365	0	0
73381	DTT	PDR1_miss_293-371	0	0
73382	DTT	PDR1_miss_293-372	0	0
73383	DTT	PDR1_miss_293-376	0	0
73384	DTT	PDR1_miss_293-768	0	0
73385	DTT	PDR1_miss_293-885	0	0
73386	DTT	PDR1_miss_293-935	0	0
73387	DTT	PDR1_miss_293-942	0	0
73388	DTT	PDR1_miss_293-943	0	0
73389	DTT	PDR1_miss_293-946	0	0
73390	DTT	PDR1_miss_293-954	0	0
73391	DTT	PDR1_miss_293-1081	0	0
73392	DTT	PDR1_miss_293-1082	0	0
73393	DTT	PDR1_miss_293-1088	0	0
73394	DTT	PDR1_miss_297-328	0	0
73395	DTT	PDR1_miss_297-329	0	0
73396	DTT	PDR1_miss_297-330	0	0
73397	DTT	PDR1_miss_297-334	0	0
73398	DTT	PDR1_miss_297-339	0.000800471	0
73399	DTT	PDR1_miss_297-346	0.00495434	0
73400	DTT	PDR1_miss_297-348	0	0
73401	DTT	PDR1_miss_297-365	0	0
73402	DTT	PDR1_miss_297-371	0	0
73403	DTT	PDR1_miss_297-372	0.0169837	0
73404	DTT	PDR1_miss_297-376	0	0
73405	DTT	PDR1_miss_297-768	0	0
73406	DTT	PDR1_miss_297-885	0	0
73407	DTT	PDR1_miss_297-935	0	0
73408	DTT	PDR1_miss_297-942	0	0
73409	DTT	PDR1_miss_297-943	0	0
73410	DTT	PDR1_miss_297-946	0	0
73411	DTT	PDR1_miss_297-954	0	0
73412	DTT	PDR1_miss_297-1081	0	0
73413	DTT	PDR1_miss_297-1082	0	0
73414	DTT	PDR1_miss_297-1088	0	0
73415	DTT	PDR1_miss_328-329	0	0
73416	DTT	PDR1_miss_328-330	0	0
73417	DTT	PDR1_miss_328-334	0	0
73418	DTT	PDR1_miss_328-339	0	0
73419	DTT	PDR1_miss_328-346	0.0157032	0
73420	DTT	PDR1_miss_328-348	0	0
73421	DTT	PDR1_miss_328-365	0	0
73422	DTT	PDR1_miss_328-371	0	0
73423	DTT	PDR1_miss_328-372	0	0
73424	DTT	PDR1_miss_328-376	0	0
73425	DTT	PDR1_miss_328-768	0	0
73426	DTT	PDR1_miss_328-885	0	0
73427	DTT	PDR1_miss_328-935	0	0
73428	DTT	PDR1_miss_328-942	0	0
73429	DTT	PDR1_miss_328-943	0	0
73430	DTT	PDR1_miss_328-946	0	0
73431	DTT	PDR1_miss_328-954	0	0
73432	DTT	PDR1_miss_328-1081	0	0
73433	DTT	PDR1_miss_328-1082	0	0
73434	DTT	PDR1_miss_328-1088	0	0
73435	DTT	PDR1_miss_329-330	0	0
73436	DTT	PDR1_miss_329-334	0	0
73437	DTT	PDR1_miss_329-339	0	0
73438	DTT	PDR1_miss_329-346	0	0
73439	DTT	PDR1_miss_329-348	0	0
73440	DTT	PDR1_miss_329-365	0	0
73441	DTT	PDR1_miss_329-371	0	0
73442	DTT	PDR1_miss_329-372	0	0
73443	DTT	PDR1_miss_329-376	0	0
73444	DTT	PDR1_miss_329-768	0	0
73445	DTT	PDR1_miss_329-885	0	0
73446	DTT	PDR1_miss_329-935	0	0
73447	DTT	PDR1_miss_329-942	0	0
73448	DTT	PDR1_miss_329-943	0	0
73449	DTT	PDR1_miss_329-946	0	0
73450	DTT	PDR1_miss_329-954	0	0
73451	DTT	PDR1_miss_329-1081	0	0
73452	DTT	PDR1_miss_329-1082	0	0
73453	DTT	PDR1_miss_329-1088	0	0
73454	DTT	PDR1_miss_330-334	0	0
73455	DTT	PDR1_miss_330-339	0	0
73456	DTT	PDR1_miss_330-346	0	0
73457	DTT	PDR1_miss_330-348	0	0
73458	DTT	PDR1_miss_330-365	0	0
73459	DTT	PDR1_miss_330-371	0	0
73460	DTT	PDR1_miss_330-372	0	0
73461	DTT	PDR1_miss_330-376	0	0
73462	DTT	PDR1_miss_330-768	0	0
73463	DTT	PDR1_miss_330-885	0	0
73464	DTT	PDR1_miss_330-935	0	0
73465	DTT	PDR1_miss_330-942	0	0
73466	DTT	PDR1_miss_330-943	0	0
73467	DTT	PDR1_miss_330-946	0	0
73468	DTT	PDR1_miss_330-954	0	0
73469	DTT	PDR1_miss_330-1081	0	0
73470	DTT	PDR1_miss_330-1082	0	0
73471	DTT	PDR1_miss_330-1088	0	0
73472	DTT	PDR1_miss_334-339	0.0138167	0
73473	DTT	PDR1_miss_334-346	0	0
73474	DTT	PDR1_miss_334-348	0	0
73475	DTT	PDR1_miss_334-365	0	0
73476	DTT	PDR1_miss_334-371	0	0
73477	DTT	PDR1_miss_334-372	0	0
73478	DTT	PDR1_miss_334-376	0	0
73479	DTT	PDR1_miss_334-768	0	0
73480	DTT	PDR1_miss_334-885	0	0
73481	DTT	PDR1_miss_334-935	0	0
73482	DTT	PDR1_miss_334-942	0	0
73483	DTT	PDR1_miss_334-943	0	0
73484	DTT	PDR1_miss_334-946	0	0
73485	DTT	PDR1_miss_334-954	0	0
73486	DTT	PDR1_miss_334-1081	0	0
73487	DTT	PDR1_miss_334-1082	0	0
73488	DTT	PDR1_miss_334-1088	0	0
73489	DTT	PDR1_miss_339-346	0	0
73490	DTT	PDR1_miss_339-348	0	0
73491	DTT	PDR1_miss_339-365	0	0
73492	DTT	PDR1_miss_339-371	0	0
73493	DTT	PDR1_miss_339-372	0	0
73494	DTT	PDR1_miss_339-376	0	0
73495	DTT	PDR1_miss_339-768	0	0
73496	DTT	PDR1_miss_339-885	0	0
73497	DTT	PDR1_miss_339-935	0	0
73498	DTT	PDR1_miss_339-942	0	0
73499	DTT	PDR1_miss_339-943	0	0
73500	DTT	PDR1_miss_339-946	0	0
73501	DTT	PDR1_miss_339-954	0	0
73502	DTT	PDR1_miss_339-1081	0	0
73503	DTT	PDR1_miss_339-1082	0.0300838	0
73504	DTT	PDR1_miss_339-1088	0	0
73505	DTT	PDR1_miss_346-348	0	0
73506	DTT	PDR1_miss_346-365	0	0
73507	DTT	PDR1_miss_346-371	0	0
73508	DTT	PDR1_miss_346-372	0	0
73509	DTT	PDR1_miss_346-376	0	0
73510	DTT	PDR1_miss_346-768	0	0
73511	DTT	PDR1_miss_346-885	0	0
73512	DTT	PDR1_miss_346-935	0	0
73513	DTT	PDR1_miss_346-942	0	0
73514	DTT	PDR1_miss_346-943	0	0
73515	DTT	PDR1_miss_346-946	0	0
73516	DTT	PDR1_miss_346-954	0	0
73517	DTT	PDR1_miss_346-1081	0	0
73518	DTT	PDR1_miss_346-1082	0	0
73519	DTT	PDR1_miss_346-1088	0	0
73520	DTT	PDR1_miss_348-365	0	0
73521	DTT	PDR1_miss_348-371	0	0
73522	DTT	PDR1_miss_348-372	0	0
73523	DTT	PDR1_miss_348-376	0	0
73524	DTT	PDR1_miss_348-768	0	0
73525	DTT	PDR1_miss_348-885	0	0
73526	DTT	PDR1_miss_348-935	0	0
73527	DTT	PDR1_miss_348-942	0	0
73528	DTT	PDR1_miss_348-943	0	0
73529	DTT	PDR1_miss_348-946	0	0
73530	DTT	PDR1_miss_348-954	0	0
73531	DTT	PDR1_miss_348-1081	0	0
73532	DTT	PDR1_miss_348-1082	0	0
73533	DTT	PDR1_miss_348-1088	0	0
73534	DTT	PDR1_miss_365-371	0	0
73535	DTT	PDR1_miss_365-372	0	0
73536	DTT	PDR1_miss_365-376	0	0
73537	DTT	PDR1_miss_365-768	0	0
73538	DTT	PDR1_miss_365-885	0	0
73539	DTT	PDR1_miss_365-935	0	0
73540	DTT	PDR1_miss_365-942	0.0268187	0
73541	DTT	PDR1_miss_365-943	0	0
73542	DTT	PDR1_miss_365-946	0	0
73543	DTT	PDR1_miss_365-954	0	0
73544	DTT	PDR1_miss_365-1081	0	0
73545	DTT	PDR1_miss_365-1082	0.00231528	0
73546	DTT	PDR1_miss_365-1088	0.0308437	0
73547	DTT	PDR1_miss_371-372	0	0
73548	DTT	PDR1_miss_371-376	0	0
73549	DTT	PDR1_miss_371-768	0	0
73550	DTT	PDR1_miss_371-885	0	0
73551	DTT	PDR1_miss_371-935	0	0
73552	DTT	PDR1_miss_371-942	0	0
73553	DTT	PDR1_miss_371-943	0	0
73554	DTT	PDR1_miss_371-946	0.026716	0
73555	DTT	PDR1_miss_371-954	0	0
73556	DTT	PDR1_miss_371-1081	0	0
73557	DTT	PDR1_miss_371-1082	0	0
73558	DTT	PDR1_miss_371-1088	0	0
73559	DTT	PDR1_miss_372-376	0	0
73560	DTT	PDR1_miss_372-768	0	0
73561	DTT	PDR1_miss_372-885	0	0
73562	DTT	PDR1_miss_372-935	0	0
73563	DTT	PDR1_miss_372-942	0	0
73564	DTT	PDR1_miss_372-943	0	0
73565	DTT	PDR1_miss_372-946	0	0
73566	DTT	PDR1_miss_372-954	0	0
[truncated: 4,159 more rows]
