# Supplementary material for: Uncovering actionable trade-offs of antifungal resistance in a yeast pathogen
Source: Mol Syst Biol. 2026 Jan 12;22(4):537–62. doi: 10.1038/s44320-025-00185-3 (PMC13046754; doi:10.1038/s44320-025-00185-3)
Supplement: Supplementary file 10 — Source data Fig. 5 [file 44320_2025_185_MOESM10_ESM.zip › SD_figure_5/Fig5_F_NaCl.xlsx]

## Sheet: Sheet1
	sampleID	WT_M_fAUC_norm_NaCl	tradeoff	GO_BP_GO:0046394_truncation	presence_variant-ChrE-DUP	stress_condition
0	BG2_11B_ANI	0.91055	0.893586	0	0	NaCl
1	BG2_11B_AinF	0.91055	0.656551	0	0	NaCl
2	BG2_11B_FLZ	0.91055	0.318478	0	1	NaCl
3	BG2_11B_FinA	0.91055	0.166537	0	1	NaCl
4	BG2_11H_ANI	0.91055	0.766305	1	0	NaCl
5	BG2_11H_AinF	0.91055	0.378796	1	0	NaCl
6	BG2_11H_FLZ	0.91055	0.00275222	0	1	NaCl
7	BG2_11H_FinA	0.91055	0.00891176	0	1	NaCl
8	CBS138_9F_ANI	1.16281	0.00270104	1	0	NaCl
9	CBS138_9F_AinF	1.16281	0.00536717	1	0	NaCl
10	CBS138_9F_FLZ	1.16281	0.780191	0	0	NaCl
11	CBS138_9F_FinA	1.16281	0.562203	0	0	NaCl
12	CBS138_9H_ANI	1.16281	0.26247	0	0	NaCl
13	CBS138_9H_AinF	1.16281	0.279568	0	0	NaCl
14	CBS138_9H_FLZ	1.16281	0.792087	0	1	NaCl
15	CBS138_9H_FinA	1.16281	0.798488	0	1	NaCl
16	CST34_2A_ANI	0.964792	0.663785	0	0	NaCl
17	CST34_2A_ANIFLZ	0.964792	0.801847	0	0	NaCl
18	CST34_2A_AinF	0.964792	0.801819	0	0	NaCl
19	CST34_2A_FLZ	0.964792	0.758695	0	1	NaCl
20	CST34_2A_FinA	0.964792	0.445042	1	0	NaCl
21	CST34_2C_FLZ	0.964792	0.763936	0	1	NaCl
22	CST34_2C_FinA	0.964792	0.944994	0	1	NaCl
23	CST34_2G_ANI	0.964792	0.853393	0	0	NaCl
24	CST34_2G_ANIFLZ	0.964792	0.595618	0	0	NaCl
25	CST34_2G_AinF	0.964792	0.737367	0	0	NaCl
26	CST78_4G_FLZ	0.853347	0	0	1	NaCl
27	CST78_4G_FinA	0.853347	0.000892289	1	1	NaCl
28	EB0911_3B_ANI	0.73331	0.899919	0	0	NaCl
29	EB0911_3B_AinF	0.73331	0.857373	0	0	NaCl
30	EB0911_3B_FLZ	0.73331	0.544632	0	0	NaCl
31	EB0911_3B_FinA	0.73331	0.745093	0	0	NaCl
32	EB0911_3H_ANI	0.73331	1.24686	0	0	NaCl
33	EB0911_3H_AinF	0.73331	0	0	1	NaCl
34	EB0911_3H_FLZ	0.73331	0	0	1	NaCl
35	EB0911_3H_FinA	0.73331	0	0	1	NaCl
36	EF1620_7B_ANI	0.93682	0	1	0	NaCl
37	EF1620_7B_AinF	0.93682	0	1	1	NaCl
38	EF1620_7B_FLZ	0.93682	0.745246	0	1	NaCl
39	EF1620_7B_FinA	0.93682	0.130719	1	1	NaCl
40	EF1620_7D_ANI	0.93682	0.844339	0	0	NaCl
41	EF1620_7D_ANIFLZ	0.93682	0	1	0	NaCl
42	EF1620_7D_AinF	0.93682	0.751281	0	0	NaCl
43	EF1620_7D_FLZ	0.93682	0.677423	0	1	NaCl
44	EF1620_7D_FinA	0.93682	0.598579	0	1	NaCl
45	EF1620_7F_ANI	0.93682	0.852996	0	0	NaCl
46	EF1620_7F_ANIFLZ	0.93682	0.646628	0	1	NaCl
47	EF1620_7F_AinF	0.93682	0.554247	0	1	NaCl
48	F15_8G_FLZ	0.868365	0	0	1	NaCl
49	F15_8G_FinA	0.868365	0.000511584	0	1	NaCl
50	M12_5F_ANI	1.0683	0.890112	0	0	NaCl
51	M12_5F_AinF	1.0683	0.766858	0	0	NaCl
52	M12_5F_FLZ	1.0683	0.930971	0	0	NaCl
53	M12_5F_FinA	1.0683	0.84953	0	0	NaCl
54	M12_5H_ANI	1.0683	0.930981	0	0	NaCl
55	M12_5H_AinF	1.0683	0.625061	0	0	NaCl
56	M12_5H_FLZ	1.0683	0.872621	0	0	NaCl
57	M12_5H_FinA	1.0683	0.86835	0	0	NaCl
58	P35_10E_ANI	1.08577	1.00333	0	0	NaCl
59	P35_10E_ANIFLZ	1.08577	0.210095	1	0	NaCl
60	P35_10E_AinF	1.08577	0.730979	0	0	NaCl
61	P35_10E_FLZ	1.08577	1.01045	0	0	NaCl
62	P35_10E_FinA	1.08577	0.836914	0	0	NaCl
63	P35_10G_ANI	1.08577	0.884335	0	0	NaCl
64	P35_10G_ANIFLZ	1.08577	0.933204	0	1	NaCl
65	P35_10G_AinF	1.08577	0.866641	0	0	NaCl
66	P35_10G_FLZ	1.08577	0.93795	0	0	NaCl
67	P35_10G_FinA	1.08577	0.81928	0	0	NaCl
