# Supplementary material for: Uncovering actionable trade-offs of antifungal resistance in a yeast pathogen
Source: Mol Syst Biol. 2026 Jan 12;22(4):537–62. doi: 10.1038/s44320-025-00185-3 (PMC13046754; doi:10.1038/s44320-025-00185-3)
Supplement: Supplementary file 11 — Figures EV Source Data [file 44320_2025_185_MOESM11_ESM.zip]

Archive with 22 entries (15 files):
- SD_figures_EV/
- SD_figures_EV/SD_figure_EV5/
- SD_figures_EV/SD_figure_EV5/EV5D.xlsx
- SD_figures_EV/SD_figure_EV5/EV5C.xlsx
- SD_figures_EV/SD_figure_EV5/EV5A.xlsx
- SD_figures_EV/SD_figure_EV5/EV5B.xlsx
- SD_figures_EV/SD_figure_EV1/
- SD_figures_EV/SD_figure_EV1/EV1.xlsx
- SD_figures_EV/SD_figure_EV3/
- SD_figures_EV/SD_figure_EV3/EV3.xlsx
- SD_figures_EV/SD_figure_EV6/
- SD_figures_EV/SD_figure_EV6/EV6_CR.xlsx
- SD_figures_EV/SD_figure_EV6/EV6_CFW.xlsx
- SD_figures_EV/SD_figure_EV6/EV6_YPD.xlsx
- SD_figures_EV/SD_figure_EV6/EV6_DTT.xlsx
- SD_figures_EV/SD_figure_EV6/EV6_H2O2.xlsx
- SD_figures_EV/SD_figure_EV6/EV6_CsA.xlsx
- SD_figures_EV/SD_figure_EV6/EV6_NaCl.xlsx
- SD_figures_EV/SD_figure_EV2/
- SD_figures_EV/SD_figure_EV2/EV2.xlsx
- SD_figures_EV/SD_figure_EV4/
- SD_figures_EV/SD_figure_EV4/EV4.xlsx
