# Supplementary material for: Uncovering actionable trade-offs of antifungal resistance in a yeast pathogen
Source: Mol Syst Biol. 2026 Jan 12;22(4):537–62. doi: 10.1038/s44320-025-00185-3 (PMC13046754; doi:10.1038/s44320-025-00185-3)
Supplement: Supplementary file 11 — Figures EV Source Data [file 44320_2025_185_MOESM11_ESM.zip › SD_figures_EV/SD_figure_EV5/EV5D.xlsx]

## Sheet: Sheet1
	sampleID	WT_M_fAUC_norm_CR	tradeoff	MetaCyc_Cellulose-Degradation_miss	MetaCyc_PWY-7385_truncation	MetaCyc_PWY-6899_miss	stress_condition
0	BG2_11B_ANI	0.788577	1.1384	0	0	0	CR
1	BG2_11B_AinF	0.788577	1.14927	0	0	0	CR
2	BG2_11B_FLZ	0.788577	0.871819	0	0	0	CR
3	BG2_11B_FinA	0.788577	1.01505	0	0	0	CR
4	BG2_11H_ANI	0.788577	1.07941	0	0	0	CR
5	BG2_11H_AinF	0.788577	1.103	0	0	1	CR
6	BG2_11H_FLZ	0.788577	0.859711	0	0	0	CR
7	BG2_11H_FinA	0.788577	0.0294811	0	0	0	CR
8	CBS138_9F_ANI	0.97249	0.726946	0	0	0	CR
9	CBS138_9F_AinF	0.97249	0.911978	0	0	0	CR
10	CBS138_9F_FLZ	0.97249	0.776439	0	0	0	CR
11	CBS138_9F_FinA	0.97249	1.01455	0	0	0	CR
12	CBS138_9H_ANI	0.97249	0.486272	0	0	0	CR
13	CBS138_9H_AinF	0.97249	0.601725	0	0	0	CR
14	CBS138_9H_FLZ	0.97249	0.89157	0	0	0	CR
15	CBS138_9H_FinA	0.97249	1.00514	0	0	0	CR
16	CST34_2A_ANI	0.974087	0.858166	0	0	0	CR
17	CST34_2A_ANIFLZ	0.974087	0.722603	0	0	0	CR
18	CST34_2A_AinF	0.974087	0.512991	0	0	0	CR
19	CST34_2A_FLZ	0.974087	1.17542	0	0	0	CR
20	CST34_2A_FinA	0.974087	0.309863	0	0	0	CR
21	CST34_2C_FLZ	0.974087	1.15	0	0	0	CR
22	CST34_2C_FinA	0.974087	0.000714028	1	0	1	CR
23	CST34_2G_ANI	0.974087	0.691991	0	0	0	CR
24	CST34_2G_ANIFLZ	0.974087	0.457303	0	1	0	CR
25	CST34_2G_AinF	0.974087	0.838927	0	0	0	CR
26	CST78_4G_FLZ	0.877828	0.723818	0	0	0	CR
27	CST78_4G_FinA	0.877828	1.17492	0	0	0	CR
28	EB0911_3B_ANI	1.1647	0.934152	0	0	0	CR
29	EB0911_3B_AinF	1.1647	0.958909	0	0	0	CR
30	EB0911_3B_FLZ	1.1647	1.03463	0	0	0	CR
31	EB0911_3B_FinA	1.1647	0.850859	0	0	0	CR
32	EB0911_3H_ANI	1.1647	0	1	0	1	CR
33	EB0911_3H_AinF	1.1647	0.0111415	1	0	1	CR
34	EB0911_3H_FLZ	1.1647	0.356793	0	0	0	CR
35	EB0911_3H_FinA	1.1647	0.96406	0	0	0	CR
36	EF1620_7B_ANI	0.842219	0.160179	0	1	0	CR
37	EF1620_7B_AinF	0.842219	0.523104	1	1	0	CR
38	EF1620_7B_FLZ	0.842219	0.993488	0	0	0	CR
39	EF1620_7B_FinA	0.842219	0.0259523	1	0	1	CR
40	EF1620_7D_ANI	0.842219	1.00067	1	0	0	CR
41	EF1620_7D_ANIFLZ	0.842219	1.29352	0	0	0	CR
42	EF1620_7D_AinF	0.842219	1.03931	1	0	0	CR
43	EF1620_7D_FLZ	0.842219	1.0187	0	0	0	CR
44	EF1620_7D_FinA	0.842219	0.365581	0	1	0	CR
45	EF1620_7F_ANI	0.842219	1.15215	0	0	0	CR
46	EF1620_7F_ANIFLZ	0.842219	0.776965	1	1	0	CR
47	EF1620_7F_AinF	0.842219	0.748432	0	0	0	CR
48	F15_8G_FLZ	0.808855	1.11078	0	0	0	CR
49	F15_8G_FinA	0.808855	0.998499	0	0	0	CR
50	M12_5F_ANI	0.966998	1.12891	0	0	0	CR
51	M12_5F_AinF	0.966998	1.09178	0	0	0	CR
52	M12_5F_FLZ	0.966998	1.06115	0	0	0	CR
53	M12_5F_FinA	0.966998	0.719927	0	0	0	CR
54	M12_5H_ANI	0.966998	1.07106	0	0	0	CR
55	M12_5H_AinF	0.966998	0.987783	0	0	0	CR
56	M12_5H_FLZ	0.966998	1.01978	0	0	0	CR
57	M12_5H_FinA	0.966998	0.241461	0	1	0	CR
58	P35_10E_ANI	0.900177	0.0559557	0	0	0	CR
59	P35_10E_ANIFLZ	0.900177	1.07859	0	0	0	CR
60	P35_10E_AinF	0.900177	0.704958	0	0	0	CR
61	P35_10E_FLZ	0.900177	1.09806	0	0	0	CR
62	P35_10E_FinA	0.900177	0.949382	0	0	0	CR
63	P35_10G_ANI	0.900177	1.16451	0	0	0	CR
64	P35_10G_ANIFLZ	0.900177	0.0577291	1	0	1	CR
65	P35_10G_AinF	0.900177	1.14833	0	0	0	CR
66	P35_10G_FLZ	0.900177	1.09656	0	0	0	CR
67	P35_10G_FinA	0.900177	1.0354	0	0	0	CR
