# Supplementary material for: Uncovering actionable trade-offs of antifungal resistance in a yeast pathogen
Source: Mol Syst Biol. 2026 Jan 12;22(4):537–62. doi: 10.1038/s44320-025-00185-3 (PMC13046754; doi:10.1038/s44320-025-00185-3)
Supplement: Supplementary file 11 — Figures EV Source Data [file 44320_2025_185_MOESM11_ESM.zip › SD_figures_EV/SD_figure_EV5/EV5C.xlsx]

## Sheet: Sheet1
	sampleID	PDR1_miss_280-768	tradeoff	FKS2_miss_651-1378	stress_condition
0	BG2_11B_ANI	0	0.801872	1	YPD
1	BG2_11B_AinF	0	0.740873	1	YPD
2	BG2_11B_FLZ	1	0.683409	0	YPD
3	BG2_11B_FinA	1	0.445012	1	YPD
4	BG2_11H_ANI	0	0.852535	1	YPD
5	BG2_11H_AinF	1	0.71624	1	YPD
6	BG2_11H_FLZ	1	0.661748	0	YPD
7	BG2_11H_FinA	1	0.28889	1	YPD
8	CBS138_9F_ANI	0	0.631152	1	YPD
9	CBS138_9F_AinF	1	0.584537	1	YPD
10	CBS138_9F_FLZ	1	0.789186	0	YPD
11	CBS138_9F_FinA	1	0.610955	1	YPD
12	CBS138_9H_ANI	0	0.798608	1	YPD
13	CBS138_9H_AinF	0	0.959006	1	YPD
14	CBS138_9H_FLZ	0	0.77595	0	YPD
15	CBS138_9H_FinA	0	0.848319	1	YPD
16	CST34_2A_ANI	0	0.748195	1	YPD
17	CST34_2A_ANIFLZ	1	0.642769	1	YPD
18	CST34_2A_AinF	1	0.739297	1	YPD
19	CST34_2A_FLZ	1	0.841488	0	YPD
20	CST34_2A_FinA	1	0.564683	1	YPD
21	CST34_2C_FLZ	0	0.829038	0	YPD
22	CST34_2C_FinA	0	0.729888	1	YPD
23	CST34_2G_ANI	0	0.874777	1	YPD
24	CST34_2G_ANIFLZ	1	0.746626	0	YPD
25	CST34_2G_AinF	1	0.72887	1	YPD
26	CST78_4G_FLZ	1	0.706664	0	YPD
27	CST78_4G_FinA	1	0.633799	1	YPD
28	EB0911_3B_ANI	0	0.957269	1	YPD
29	EB0911_3B_AinF	0	0.934921	1	YPD
30	EB0911_3B_FLZ	0	0.87795	0	YPD
31	EB0911_3B_FinA	0	0.876527	1	YPD
32	EB0911_3H_ANI	0	0.715953	1	YPD
33	EB0911_3H_AinF	1	0.594917	1	YPD
34	EB0911_3H_FLZ	0	0.568675	0	YPD
35	EB0911_3H_FinA	0	0.444112	1	YPD
36	EF1620_7B_ANI	0	0.0785916	1	YPD
37	EF1620_7B_AinF	1	0.178871	1	YPD
38	EF1620_7B_FLZ	1	1.0916	0	YPD
39	EF1620_7B_FinA	1	0.58443	1	YPD
40	EF1620_7D_ANI	0	1.19156	1	YPD
41	EF1620_7D_ANIFLZ	1	0.689213	1	YPD
42	EF1620_7D_AinF	0	1.11305	1	YPD
43	EF1620_7D_FLZ	0	1.12024	0	YPD
44	EF1620_7D_FinA	0	1.07111	0	YPD
45	EF1620_7F_ANI	0	1.22345	1	YPD
46	EF1620_7F_ANIFLZ	1	0.882067	0	YPD
47	EF1620_7F_AinF	0	0.918546	1	YPD
48	F15_8G_FLZ	1	0.859755	0	YPD
49	F15_8G_FinA	1	0.576969	1	YPD
50	M12_5F_ANI	0	0.868585	1	YPD
51	M12_5F_AinF	1	0.790437	1	YPD
52	M12_5F_FLZ	0	0.910527	0	YPD
53	M12_5F_FinA	0	0.888771	1	YPD
54	M12_5H_ANI	0	0.998926	1	YPD
55	M12_5H_AinF	0	0.789502	1	YPD
56	M12_5H_FLZ	0	1.00908	0	YPD
57	M12_5H_FinA	0	0.89039	1	YPD
58	P35_10E_ANI	0	0.99484	1	YPD
59	P35_10E_ANIFLZ	1	0.573984	1	YPD
60	P35_10E_AinF	1	0.776205	1	YPD
61	P35_10E_FLZ	0	0.951025	0	YPD
62	P35_10E_FinA	0	0.878742	1	YPD
63	P35_10G_ANI	0	0.911827	1	YPD
64	P35_10G_ANIFLZ	1	0.597845	1	YPD
65	P35_10G_AinF	1	0.79553	1	YPD
66	P35_10G_FLZ	0	0.956516	0	YPD
67	P35_10G_FinA	0	0.764952	1	YPD
