# Supplementary material for: Uncovering actionable trade-offs of antifungal resistance in a yeast pathogen
Source: Mol Syst Biol. 2026 Jan 12;22(4):537–62. doi: 10.1038/s44320-025-00185-3 (PMC13046754; doi:10.1038/s44320-025-00185-3)
Supplement: Supplementary file 11 — Figures EV Source Data [file 44320_2025_185_MOESM11_ESM.zip › SD_figures_EV/SD_figure_EV5/EV5A.xlsx]

## Sheet: Sheet1
	sampleID	WT_M_AUC_H2O2	tradeoff	stress_condition
0	BG2_11B_ANI	3.10288	0.994942	H2O2
1	BG2_11B_AinF	3.10288	1.01522	H2O2
2	BG2_11B_FLZ	3.10288	0.994742	H2O2
3	BG2_11B_FinA	3.10288	0.323775	H2O2
4	BG2_11H_ANI	3.10288	1.03036	H2O2
5	BG2_11H_AinF	3.10288	0.940133	H2O2
6	BG2_11H_FLZ	3.10288	0.948363	H2O2
7	BG2_11H_FinA	3.10288	1.03456	H2O2
8	CBS138_9F_ANI	2.28544	0.52718	H2O2
9	CBS138_9F_AinF	2.28544	0.977584	H2O2
10	CBS138_9F_FLZ	2.28544	0.919516	H2O2
11	CBS138_9F_FinA	2.28544	0.663335	H2O2
12	CBS138_9H_ANI	2.28544	0.508595	H2O2
13	CBS138_9H_AinF	2.28544	0.868919	H2O2
14	CBS138_9H_FLZ	2.28544	0.013895	H2O2
15	CBS138_9H_FinA	2.28544	1.00078	H2O2
16	CST34_2A_ANI	3.0462	0.89173	H2O2
17	CST34_2A_ANIFLZ	3.0462	0.859294	H2O2
18	CST34_2A_AinF	3.0462	0.966768	H2O2
19	CST34_2A_FLZ	3.0462	1.02645	H2O2
20	CST34_2A_FinA	3.0462	0.909526	H2O2
21	CST34_2C_FLZ	3.0462	1.02487	H2O2
22	CST34_2C_FinA	3.0462	0.748676	H2O2
23	CST34_2G_ANI	3.0462	0.920963	H2O2
24	CST34_2G_ANIFLZ	3.0462	1.06806	H2O2
25	CST34_2G_AinF	3.0462	0.965042	H2O2
26	CST78_4G_FLZ	3.2863	0.885013	H2O2
27	CST78_4G_FinA	3.2863	0.812011	H2O2
28	EB0911_3B_ANI	3.21249	0.861065	H2O2
29	EB0911_3B_AinF	3.21249	0.864831	H2O2
30	EB0911_3B_FLZ	3.21249	0.905659	H2O2
31	EB0911_3B_FinA	3.21249	0.926907	H2O2
32	EB0911_3H_ANI	3.21249	0.776088	H2O2
33	EB0911_3H_AinF	3.21249	0.960749	H2O2
34	EB0911_3H_FLZ	3.21249	0.884897	H2O2
35	EB0911_3H_FinA	3.21249	0.738451	H2O2
36	EF1620_7B_ANI	2.64379	0.119922	H2O2
37	EF1620_7B_AinF	2.64379	0	H2O2
38	EF1620_7B_FLZ	2.64379	0.966868	H2O2
39	EF1620_7B_FinA	2.64379	0.0459552	H2O2
40	EF1620_7D_ANI	2.64379	0.924104	H2O2
41	EF1620_7D_ANIFLZ	2.64379	0.863464	H2O2
42	EF1620_7D_AinF	2.64379	0.945916	H2O2
43	EF1620_7D_FLZ	2.64379	0.964274	H2O2
44	EF1620_7D_FinA	2.64379	0.914698	H2O2
45	EF1620_7F_ANI	2.64379	0.950878	H2O2
46	EF1620_7F_ANIFLZ	2.64379	0.845682	H2O2
47	EF1620_7F_AinF	2.64379	0.830303	H2O2
48	F15_8G_FLZ	3.21902	0.88754	H2O2
49	F15_8G_FinA	3.21902	0.953865	H2O2
50	M12_5F_ANI	0.355841	0	H2O2
51	M12_5F_AinF	0.355841	0.00116333	H2O2
52	M12_5F_FLZ	0.355841	0.0470347	H2O2
53	M12_5F_FinA	0.355841	0.0171729	H2O2
54	M12_5H_ANI	0.355841	0.462204	H2O2
55	M12_5H_AinF	0.355841	0	H2O2
56	M12_5H_FLZ	0.355841	0	H2O2
57	M12_5H_FinA	0.355841	0	H2O2
58	P35_10E_ANI	3.21989	0.991876	H2O2
59	P35_10E_ANIFLZ	3.21989	0.785039	H2O2
60	P35_10E_AinF	3.21989	0.944059	H2O2
61	P35_10E_FLZ	3.21989	1.00779	H2O2
62	P35_10E_FinA	3.21989	0.899434	H2O2
63	P35_10G_ANI	3.21989	0.949799	H2O2
64	P35_10G_ANIFLZ	3.21989	0.912155	H2O2
65	P35_10G_AinF	3.21989	0.930532	H2O2
66	P35_10G_FLZ	3.21989	0.978817	H2O2
67	P35_10G_FinA	3.21989	0.968077	H2O2
