# Supplementary material for: Uncovering actionable trade-offs of antifungal resistance in a yeast pathogen
Source: Mol Syst Biol. 2026 Jan 12;22(4):537–62. doi: 10.1038/s44320-025-00185-3 (PMC13046754; doi:10.1038/s44320-025-00185-3)
Supplement: Supplementary file 11 — Figures EV Source Data [file 44320_2025_185_MOESM11_ESM.zip › SD_figures_EV/SD_figure_EV5/EV5B.xlsx]

## Sheet: Sheet1
	sampleID	GO_CC_GO:0031227_miss	tradeoff	stress_condition
0	BG2_11B_ANI	0	0.924805	CFW
1	BG2_11B_AinF	0	0.967926	CFW
2	BG2_11B_FLZ	0	0.815354	CFW
3	BG2_11B_FinA	0	0.40136	CFW
4	BG2_11H_ANI	0	0.917643	CFW
5	BG2_11H_AinF	0	0.927095	CFW
6	BG2_11H_FLZ	0	0.863583	CFW
7	BG2_11H_FinA	0	0.00783806	CFW
8	CBS138_9F_ANI	0	0.0744001	CFW
9	CBS138_9F_AinF	0	0.601399	CFW
10	CBS138_9F_FLZ	0	0.88585	CFW
11	CBS138_9F_FinA	0	1.11502	CFW
12	CBS138_9H_ANI	0	0.0184275	CFW
13	CBS138_9H_AinF	0	0.524196	CFW
14	CBS138_9H_FLZ	0	0.75477	CFW
15	CBS138_9H_FinA	0	1.07129	CFW
16	CST34_2A_ANI	0	1.00924	CFW
17	CST34_2A_ANIFLZ	0	0.778204	CFW
18	CST34_2A_AinF	0	0.637795	CFW
19	CST34_2A_FLZ	0	1.03165	CFW
20	CST34_2A_FinA	0	0.633365	CFW
21	CST34_2C_FLZ	0	1.03784	CFW
22	CST34_2C_FinA	1	0.000216603	CFW
23	CST34_2G_ANI	0	0.850027	CFW
24	CST34_2G_ANIFLZ	0	0.980935	CFW
25	CST34_2G_AinF	0	0.883427	CFW
26	CST78_4G_FLZ	0	0.786633	CFW
27	CST78_4G_FinA	0	0.936708	CFW
28	EB0911_3B_ANI	0	0.974351	CFW
29	EB0911_3B_AinF	0	0.951562	CFW
30	EB0911_3B_FLZ	0	0.990841	CFW
31	EB0911_3B_FinA	0	0.94478	CFW
32	EB0911_3H_ANI	1	0	CFW
33	EB0911_3H_AinF	1	0.0158833	CFW
34	EB0911_3H_FLZ	0	0.855252	CFW
35	EB0911_3H_FinA	0	0.956729	CFW
36	EF1620_7B_ANI	0	0.379804	CFW
37	EF1620_7B_AinF	0	0	CFW
38	EF1620_7B_FLZ	0	0.865319	CFW
39	EF1620_7B_FinA	1	0	CFW
40	EF1620_7D_ANI	0	0.842473	CFW
41	EF1620_7D_ANIFLZ	0	1.00122	CFW
42	EF1620_7D_AinF	0	0.877764	CFW
43	EF1620_7D_FLZ	0	0.910207	CFW
44	EF1620_7D_FinA	0	0.531686	CFW
45	EF1620_7F_ANI	0	0.953839	CFW
46	EF1620_7F_ANIFLZ	0	0.688394	CFW
47	EF1620_7F_AinF	0	0.748302	CFW
48	F15_8G_FLZ	0	0.848155	CFW
49	F15_8G_FinA	0	0.854203	CFW
50	M12_5F_ANI	0	0.999187	CFW
51	M12_5F_AinF	0	0.924786	CFW
52	M12_5F_FLZ	0	0.944868	CFW
53	M12_5F_FinA	0	0.832666	CFW
54	M12_5H_ANI	0	0.900624	CFW
55	M12_5H_AinF	0	0.927001	CFW
56	M12_5H_FLZ	0	0.973358	CFW
57	M12_5H_FinA	0	0.809441	CFW
58	P35_10E_ANI	0	0.727388	CFW
59	P35_10E_ANIFLZ	0	0.914952	CFW
60	P35_10E_AinF	0	0.776516	CFW
61	P35_10E_FLZ	0	0.958933	CFW
62	P35_10E_FinA	0	0.926287	CFW
63	P35_10G_ANI	0	0.987776	CFW
64	P35_10G_ANIFLZ	0	0.388639	CFW
65	P35_10G_AinF	0	1.01075	CFW
66	P35_10G_FLZ	0	0.978947	CFW
67	P35_10G_FinA	0	1.06228	CFW
