# Supplementary material for: Uncovering actionable trade-offs of antifungal resistance in a yeast pathogen
Source: Mol Syst Biol. 2026 Jan 12;22(4):537–62. doi: 10.1038/s44320-025-00185-3 (PMC13046754; doi:10.1038/s44320-025-00185-3)
Supplement: Supplementary file 11 — Figures EV Source Data [file 44320_2025_185_MOESM11_ESM.zip › SD_figures_EV/SD_figure_EV1/EV1.xlsx]

## Sheet: Hoja 1
Strains	CFW	CR	DTT	H2O2	NaCl	SDS	YPD
P35_10E_FLZ	0	0	0	0	0	0	0
P35_10E_ANI	1	1	0	0	0	0	0
P35_10E_ANIFLZ	0	0	0	1	1	1	1
P35_10E_AinF	1	1	0	0	1	0	1
P35_10E_FinA	0	0	0	0	0	1	1
P35_10E_YPD	0	0	0	0	0	0	1
P35_10G_FLZ	0	0	0	0	0	0	0
P35_10G_ANI	0	0	0	0	1	0	0
P35_10G_ANIFLZ	1	1	0	0	0	1	1
P35_10G_AinF	0	0	0	0	1	0	1
P35_10G_FinA	0	0	0	0	1	0	1
BG2_11B_FLZ	1	1	0	0	1	0	1
BG2_11B_ANI	0	0	0	0	1	1	1
BG2_11B_AinF	0	0	0	0	1	1	1
BG2_11B_FinA	1	0	0	1	1	0	1
BG2_11B_YPD	0	0	0	0	0	0	0
BG2_11H_FLZ	1	0	0	0	1	0	1
BG2_11H_ANI	0	0	0	0	1	1	1
BG2_11H_AinF	0	0	0	0	1	1	1
BG2_11H_FinA	1	1	0	0	1	0	1
CST34_2A_FLZ	0	0	0	0	1	0	1
CST34_2A_ANI	0	0	0	1	1	0	1
CST34_2A_ANIFLZ	1	1	0	1	1	0	1
CST34_2A_AinF	1	1	0	0	1	0	1
CST34_2A_FinA	1	1	0	0	1	0	1
CST34_2A_YPD	0	0	0	0	0	0	1
CST34_2C_FLZ	0	0	0	0	1	0	1
CST34_2C_FinA	1	1	0	1	0	0	1
CST34_2G_ANI	1	1	0	0	0	0	1
CST34_2G_ANIFLZ	0	1	0	0	1	0	1
CST34_2G_AinF	1	0	0	0	1	0	1
EB0911_3B_FLZ	0	0	0	0	1	0	1
EB0911_3B_ANI	0	0	0	1	1	0	0
EB0911_3B_AinF	0	0	0	1	1	1	0
EB0911_3B_FinA	0	1	0	0	1	0	1
EB0911_3B_YPD	1	1	0	0	1	1	0
EB0911_3H_FLZ	1	1	0	0	1	1	1
EB0911_3H_ANI	1	1	0	1	0	1	1
EB0911_3H_AinF	1	1	0	0	1	1	1
EB0911_3H_FinA	0	0	0	0	1	1	1
CST78_4G_FLZ	1	1	0	0	1	0	1
CST78_4G_FinA	0	0	0	1	1	1	1
CST78_4G_YPD	0	0	0	0	0	0	0
M12_5F_FLZ	0	0	0	1	0	0	0
M12_5F_ANI	0	0	0	1	1	1	1
M12_5F_AinF	0	0	0	1	1	1	1
M12_5F_FinA	1	1	0	1	1	0	0
M12_5F_YPD	1	0	0	1	0	1	0
M12_5H_FLZ	0	0	0	1	1	0	0
M12_5H_ANI	0	0	0	1	0	0	0
M12_5H_AinF	0	0	0	1	1	0	1
M12_5H_FinA	1	1	0	1	1	0	1
EF1620_7B_FLZ	1	0	0	0	1	0	0
EF1620_7B_ANI	1	0	0	1	1	1	1
EF1620_7B_AinF	1	0	0	1	1	1	1
EF1620_7B_FinA	1	1	0	1	1	1	1
EF1620_7D_FLZ	0	0	0	0	1	0	0
EF1620_7D_ANI	1	0	0	0	1	0	0
EF1620_7D_ANIFLZ	0	0	0	1	1	0	1
EF1620_7D_AinF	1	0	0	0	1	0	0
EF1620_7D_FinA	1	1	0	0	1	0	0
EF1620_7D_YPD	0	0	0	0	0	0	0
EF1620_7F_ANI	0	0	0	0	1	0	0
EF1620_7F_ANIFLZ	1	1	0	1	1	0	0
EF1620_7F_AinF	1	1	0	1	1	0	0
F15_8G_FLZ	1	0	0	1	1	0	1
F15_8G_FinA	1	0	0	0	1	1	1
F15_8G_YPD	0	0	0	0	0	0	1
CBS138_9F_FLZ	0	1	0	0	1	0	1
CBS138_9F_ANI	1	1	0	0	1	1	1
CBS138_9F_AinF	1	0	0	0	1	1	1
CBS138_9F_FinA	0	0	0	0	1	0	1
CBS138_9F_YPD	0	0	0	0	0	1	1
CBS138_9H_FLZ	1	0	0	1	1	0	1
CBS138_9H_ANI	1	0	0	0	1	1	1
CBS138_9H_AinF	1	1	0	0	1	0	0
CBS138_9H_FinA	0	0	0	0	1	0	1
