# Supplementary material for: Uncovering actionable trade-offs of antifungal resistance in a yeast pathogen
Source: Mol Syst Biol. 2026 Jan 12;22(4):537–62. doi: 10.1038/s44320-025-00185-3 (PMC13046754; doi:10.1038/s44320-025-00185-3)
Supplement: Supplementary file 11 — Figures EV Source Data [file 44320_2025_185_MOESM11_ESM.zip › SD_figures_EV/SD_figure_EV3/EV3.xlsx]

## Sheet: Hoja 1
	0	0.5	1	2	4	8	16	32	64	128	256	(=Agent 2. Add as many colums as required)
0	100	101.818	100.909	102.727	100	99.0909	98.1818	6.63636	5.90909	5.72727	5.90909
0.22	98.1818	89.0909	88.7273	96.3636	85.2727	101.818	9.54545	5.27273	5.90909	5.09091	5.72727
0.33	93.6364	89.8182	86.9091	88.0909	92.7273	86.7273	5.09091	23.9091	4.72727	4.90909	5.36364
0.49	90.6364	87.6364	86.2727	88	92.7273	33.6364	6.72727	4.90909	4.81818	4.63636	4.90909
0.74	87.6364	84.0909	83	80.3636	85.2727	19.2727	4.90909	4.81818	4.63636	4.81818	5
1.11	84.7273	74.4545	74.9091	78.2727	77.6364	20.3636	4.90909	4.90909	4.81818	4.81818	5.09091
1.67	40.0909	54.6364	21.3636	13.8182	5.54545	4.81818	4.72727	4.72727	4.90909	4.90909	4.90909
2.5	4.5	4.63636	4.46364	4.54545	4.63636	4.63636	4.72727	4.63636	4.63636	4.81818	4.81818
(=Agent 1. Add as many lines as required)
Agent 1	NaCl
Agent 2	FLZ
Unit	M
Unit	ug/ml
Title	NaCl vs FLZ
