# Supplementary material for: Uncovering actionable trade-offs of antifungal resistance in a yeast pathogen
Source: Mol Syst Biol. 2026 Jan 12;22(4):537–62. doi: 10.1038/s44320-025-00185-3 (PMC13046754; doi:10.1038/s44320-025-00185-3)
Supplement: Supplementary file 11 — Figures EV Source Data [file 44320_2025_185_MOESM11_ESM.zip › SD_figures_EV/SD_figure_EV6/EV6_CR.xlsx]

## Sheet: Sheet1
	condition	sampleID	measured_tradeoff	predicted_tradeoff
0	CR	BG2_11B_ANI	1.1384	0.906889
1	CR	BG2_11B_AinF	1.14927	0.906889
2	CR	BG2_11B_FLZ	0.871819	0.906889
3	CR	BG2_11B_FinA	1.01505	0.906889
4	CR	BG2_11H_ANI	1.07941	0.906889
5	CR	BG2_11H_AinF	1.103	0.906889
6	CR	BG2_11H_FLZ	0.859711	0.906889
7	CR	BG2_11H_FinA	0.0294811	0.906889
8	CR	CBS138_9F_ANI	0.726946	0.906889
9	CR	CBS138_9F_AinF	0.911978	0.906889
10	CR	CBS138_9F_FLZ	0.776439	0.906889
11	CR	CBS138_9F_FinA	1.01455	0.906889
12	CR	CBS138_9H_ANI	0.486272	0.906889
13	CR	CBS138_9H_AinF	0.601725	0.906889
14	CR	CBS138_9H_FLZ	0.89157	0.906889
15	CR	CBS138_9H_FinA	1.00514	0.906889
16	CR	CST34_2A_ANI	0.858166	0.906889
17	CR	CST34_2A_ANIFLZ	0.722603	0.906889
18	CR	CST34_2A_AinF	0.512991	0.906889
19	CR	CST34_2A_FLZ	1.17542	0.906889
20	CR	CST34_2A_FinA	0.309863	0.906889
21	CR	CST34_2C_FLZ	1.15	0.906889
22	CR	CST34_2C_FinA	0.000714028	0.0191074
23	CR	CST34_2G_ANI	0.691991	0.906889
24	CR	CST34_2G_ANIFLZ	0.457303	0.370696
25	CR	CST34_2G_AinF	0.838927	0.906889
26	CR	CST78_4G_FLZ	0.723818	0.906889
27	CR	CST78_4G_FinA	1.17492	0.906889
28	CR	EB0911_3B_ANI	0.934152	0.906889
29	CR	EB0911_3B_AinF	0.958909	0.906889
30	CR	EB0911_3B_FLZ	1.03463	0.906889
31	CR	EB0911_3B_FinA	0.850859	0.906889
32	CR	EB0911_3H_ANI	0	0.0191074
33	CR	EB0911_3H_AinF	0.0111415	0.0191074
34	CR	EB0911_3H_FLZ	0.356793	0.906889
35	CR	EB0911_3H_FinA	0.96406	0.906889
36	CR	EF1620_7B_ANI	0.160179	0.443284
37	CR	EF1620_7B_AinF	0.523104	0.443284
38	CR	EF1620_7B_FLZ	0.993488	0.906889
39	CR	EF1620_7B_FinA	0.0259523	0.0191074
40	CR	EF1620_7D_ANI	1.00067	0.906889
41	CR	EF1620_7D_ANIFLZ	1.29352	0.906889
42	CR	EF1620_7D_AinF	1.03931	0.906889
43	CR	EF1620_7D_FLZ	1.0187	0.906889
44	CR	EF1620_7D_FinA	0.365581	0.443284
45	CR	EF1620_7F_ANI	1.15215	0.906889
46	CR	EF1620_7F_ANIFLZ	0.776965	0.443284
47	CR	EF1620_7F_AinF	0.748432	0.906889
48	CR	F15_8G_FLZ	1.11078	0.906889
49	CR	F15_8G_FinA	0.998499	0.906889
50	CR	M12_5F_ANI	1.12891	0.906889
51	CR	M12_5F_AinF	1.09178	0.906889
52	CR	M12_5F_FLZ	1.06115	0.906889
53	CR	M12_5F_FinA	0.719927	0.906889
54	CR	M12_5H_ANI	1.07106	0.906889
55	CR	M12_5H_AinF	0.987783	0.906889
56	CR	M12_5H_FLZ	1.01978	0.906889
57	CR	M12_5H_FinA	0.241461	0.374598
58	CR	P35_10E_ANI	0.0559557	0.906889
59	CR	P35_10E_ANIFLZ	1.07859	0.906889
60	CR	P35_10E_AinF	0.704958	0.906889
61	CR	P35_10E_FLZ	1.09806	0.906889
62	CR	P35_10E_FinA	0.949382	0.906889
63	CR	P35_10G_ANI	1.16451	0.906889
64	CR	P35_10G_ANIFLZ	0.0577291	0.0191074
65	CR	P35_10G_AinF	1.14833	0.906889
66	CR	P35_10G_FLZ	1.09656	0.906889
67	CR	P35_10G_FinA	1.0354	0.906889
