# Supplementary material for: Uncovering actionable trade-offs of antifungal resistance in a yeast pathogen
Source: Mol Syst Biol. 2026 Jan 12;22(4):537–62. doi: 10.1038/s44320-025-00185-3 (PMC13046754; doi:10.1038/s44320-025-00185-3)
Supplement: Supplementary file 11 — Figures EV Source Data [file 44320_2025_185_MOESM11_ESM.zip › SD_figures_EV/SD_figure_EV6/EV6_CFW.xlsx]

## Sheet: Sheet1
	condition	sampleID	measured_tradeoff	predicted_tradeoff
0	CFW	BG2_11B_ANI	0.924805	0.807126
1	CFW	BG2_11B_AinF	0.967926	0.807126
2	CFW	BG2_11B_FLZ	0.815354	0.807126
3	CFW	BG2_11B_FinA	0.40136	0.807126
4	CFW	BG2_11H_ANI	0.917643	0.807126
5	CFW	BG2_11H_AinF	0.927095	0.807126
6	CFW	BG2_11H_FLZ	0.863583	0.807126
7	CFW	BG2_11H_FinA	0.00783806	0.807126
8	CFW	CBS138_9F_ANI	0.0744001	0.807126
9	CFW	CBS138_9F_AinF	0.601399	0.807126
10	CFW	CBS138_9F_FLZ	0.88585	0.807126
11	CFW	CBS138_9F_FinA	1.11502	0.807126
12	CFW	CBS138_9H_ANI	0.0184275	0.807126
13	CFW	CBS138_9H_AinF	0.524196	0.807126
14	CFW	CBS138_9H_FLZ	0.75477	0.807126
15	CFW	CBS138_9H_FinA	1.07129	0.807126
16	CFW	CST34_2A_ANI	1.00924	0.807126
17	CFW	CST34_2A_ANIFLZ	0.778204	0.807126
18	CFW	CST34_2A_AinF	0.637795	0.807126
19	CFW	CST34_2A_FLZ	1.03165	0.807126
20	CFW	CST34_2A_FinA	0.633365	0.807126
21	CFW	CST34_2C_FLZ	1.03784	0.807126
22	CFW	CST34_2C_FinA	0.000216603	0.00402497
23	CFW	CST34_2G_ANI	0.850027	0.807126
24	CFW	CST34_2G_ANIFLZ	0.980935	0.807126
25	CFW	CST34_2G_AinF	0.883427	0.807126
26	CFW	CST78_4G_FLZ	0.786633	0.807126
27	CFW	CST78_4G_FinA	0.936708	0.807126
28	CFW	EB0911_3B_ANI	0.974351	0.807126
29	CFW	EB0911_3B_AinF	0.951562	0.807126
30	CFW	EB0911_3B_FLZ	0.990841	0.807126
31	CFW	EB0911_3B_FinA	0.94478	0.807126
32	CFW	EB0911_3H_ANI	0	0.00402497
33	CFW	EB0911_3H_AinF	0.0158833	0.00402497
34	CFW	EB0911_3H_FLZ	0.855252	0.807126
35	CFW	EB0911_3H_FinA	0.956729	0.807126
36	CFW	EF1620_7B_ANI	0.379804	0.807126
37	CFW	EF1620_7B_AinF	0	0.807126
38	CFW	EF1620_7B_FLZ	0.865319	0.807126
39	CFW	EF1620_7B_FinA	0	0.00402497
40	CFW	EF1620_7D_ANI	0.842473	0.807126
41	CFW	EF1620_7D_ANIFLZ	1.00122	0.807126
42	CFW	EF1620_7D_AinF	0.877764	0.807126
43	CFW	EF1620_7D_FLZ	0.910207	0.807126
44	CFW	EF1620_7D_FinA	0.531686	0.807126
45	CFW	EF1620_7F_ANI	0.953839	0.807126
46	CFW	EF1620_7F_ANIFLZ	0.688394	0.807126
47	CFW	EF1620_7F_AinF	0.748302	0.807126
48	CFW	F15_8G_FLZ	0.848155	0.807126
49	CFW	F15_8G_FinA	0.854203	0.807126
50	CFW	M12_5F_ANI	0.999187	0.807126
51	CFW	M12_5F_AinF	0.924786	0.807126
52	CFW	M12_5F_FLZ	0.944868	0.807126
53	CFW	M12_5F_FinA	0.832666	0.807126
54	CFW	M12_5H_ANI	0.900624	0.807126
55	CFW	M12_5H_AinF	0.927001	0.807126
56	CFW	M12_5H_FLZ	0.973358	0.807126
57	CFW	M12_5H_FinA	0.809441	0.807126
58	CFW	P35_10E_ANI	0.727388	0.807126
59	CFW	P35_10E_ANIFLZ	0.914952	0.807126
60	CFW	P35_10E_AinF	0.776516	0.807126
61	CFW	P35_10E_FLZ	0.958933	0.807126
62	CFW	P35_10E_FinA	0.926287	0.807126
63	CFW	P35_10G_ANI	0.987776	0.807126
64	CFW	P35_10G_ANIFLZ	0.388639	0.807126
65	CFW	P35_10G_AinF	1.01075	0.807126
66	CFW	P35_10G_FLZ	0.978947	0.807126
67	CFW	P35_10G_FinA	1.06228	0.807126
