# Supplementary material for: Uncovering actionable trade-offs of antifungal resistance in a yeast pathogen
Source: Mol Syst Biol. 2026 Jan 12;22(4):537–62. doi: 10.1038/s44320-025-00185-3 (PMC13046754; doi:10.1038/s44320-025-00185-3)
Supplement: Supplementary file 11 — Figures EV Source Data [file 44320_2025_185_MOESM11_ESM.zip › SD_figures_EV/SD_figure_EV6/EV6_YPD.xlsx]

## Sheet: Sheet1
	condition	sampleID	measured_tradeoff	predicted_tradeoff
0	YPD	BG2_11B_ANI	0.801872	0.849133
1	YPD	BG2_11B_AinF	0.740873	0.849133
2	YPD	BG2_11B_FLZ	0.683409	0.849133
3	YPD	BG2_11B_FinA	0.445012	0.605673
4	YPD	BG2_11H_ANI	0.852535	0.849133
5	YPD	BG2_11H_AinF	0.71624	0.605673
6	YPD	BG2_11H_FLZ	0.661748	0.849133
7	YPD	BG2_11H_FinA	0.28889	0.605673
8	YPD	CBS138_9F_ANI	0.631152	0.849133
9	YPD	CBS138_9F_AinF	0.584537	0.605673
10	YPD	CBS138_9F_FLZ	0.789186	0.849133
11	YPD	CBS138_9F_FinA	0.610955	0.605673
12	YPD	CBS138_9H_ANI	0.798608	0.849133
13	YPD	CBS138_9H_AinF	0.959006	0.849133
14	YPD	CBS138_9H_FLZ	0.77595	0.849133
15	YPD	CBS138_9H_FinA	0.848319	0.849133
16	YPD	CST34_2A_ANI	0.748195	0.849133
17	YPD	CST34_2A_ANIFLZ	0.642769	0.605673
18	YPD	CST34_2A_AinF	0.739297	0.605673
19	YPD	CST34_2A_FLZ	0.841488	0.849133
20	YPD	CST34_2A_FinA	0.564683	0.605673
21	YPD	CST34_2C_FLZ	0.829038	0.849133
22	YPD	CST34_2C_FinA	0.729888	0.849133
23	YPD	CST34_2G_ANI	0.874777	0.849133
24	YPD	CST34_2G_ANIFLZ	0.746626	0.849133
25	YPD	CST34_2G_AinF	0.72887	0.605673
26	YPD	CST78_4G_FLZ	0.706664	0.849133
27	YPD	CST78_4G_FinA	0.633799	0.605673
28	YPD	EB0911_3B_ANI	0.957269	0.849133
29	YPD	EB0911_3B_AinF	0.934921	0.849133
30	YPD	EB0911_3B_FLZ	0.87795	0.849133
31	YPD	EB0911_3B_FinA	0.876527	0.849133
32	YPD	EB0911_3H_ANI	0.715953	0.849133
33	YPD	EB0911_3H_AinF	0.594917	0.605673
34	YPD	EB0911_3H_FLZ	0.568675	0.849133
35	YPD	EB0911_3H_FinA	0.444112	0.849133
36	YPD	EF1620_7B_ANI	0.0785916	0.849133
37	YPD	EF1620_7B_AinF	0.178871	0.605673
38	YPD	EF1620_7B_FLZ	1.0916	0.849133
39	YPD	EF1620_7B_FinA	0.58443	0.605673
40	YPD	EF1620_7D_ANI	1.19156	0.849133
41	YPD	EF1620_7D_ANIFLZ	0.689213	0.605673
42	YPD	EF1620_7D_AinF	1.11305	0.849133
43	YPD	EF1620_7D_FLZ	1.12024	0.849133
44	YPD	EF1620_7D_FinA	1.07111	0.849133
45	YPD	EF1620_7F_ANI	1.22345	0.849133
46	YPD	EF1620_7F_ANIFLZ	0.882067	0.849133
47	YPD	EF1620_7F_AinF	0.918546	0.849133
48	YPD	F15_8G_FLZ	0.859755	0.849133
49	YPD	F15_8G_FinA	0.576969	0.605673
50	YPD	M12_5F_ANI	0.868585	0.849133
51	YPD	M12_5F_AinF	0.790437	0.605673
52	YPD	M12_5F_FLZ	0.910527	0.849133
53	YPD	M12_5F_FinA	0.888771	0.849133
54	YPD	M12_5H_ANI	0.998926	0.849133
55	YPD	M12_5H_AinF	0.789502	0.849133
56	YPD	M12_5H_FLZ	1.00908	0.849133
57	YPD	M12_5H_FinA	0.89039	0.849133
58	YPD	P35_10E_ANI	0.99484	0.849133
59	YPD	P35_10E_ANIFLZ	0.573984	0.605673
60	YPD	P35_10E_AinF	0.776205	0.605673
61	YPD	P35_10E_FLZ	0.951025	0.849133
62	YPD	P35_10E_FinA	0.878742	0.849133
63	YPD	P35_10G_ANI	0.911827	0.849133
64	YPD	P35_10G_ANIFLZ	0.597845	0.605673
65	YPD	P35_10G_AinF	0.79553	0.605673
66	YPD	P35_10G_FLZ	0.956516	0.849133
67	YPD	P35_10G_FinA	0.764952	0.849133
