# Supplementary material for: Uncovering actionable trade-offs of antifungal resistance in a yeast pathogen
Source: Mol Syst Biol. 2026 Jan 12;22(4):537–62. doi: 10.1038/s44320-025-00185-3 (PMC13046754; doi:10.1038/s44320-025-00185-3)
Supplement: Supplementary file 11 — Figures EV Source Data [file 44320_2025_185_MOESM11_ESM.zip › SD_figures_EV/SD_figure_EV6/EV6_DTT.xlsx]

## Sheet: Sheet1
	condition	sampleID	measured_tradeoff	predicted_tradeoff
0	DTT	BG2_11B_ANI	1.24119	1.20643
1	DTT	BG2_11B_AinF	1.22084	1.20643
2	DTT	BG2_11B_FLZ	1.26373	1.20643
3	DTT	BG2_11B_FinA	1.33204	1.20643
4	DTT	BG2_11H_ANI	1.17847	1.20643
5	DTT	BG2_11H_AinF	1.1859	1.20643
6	DTT	BG2_11H_FLZ	1.29687	1.20643
7	DTT	BG2_11H_FinA	1.2214	1.0894
8	DTT	CBS138_9F_ANI	1.13425	1.17162
9	DTT	CBS138_9F_AinF	1.12315	1.17162
10	DTT	CBS138_9F_FLZ	1.3333	1.28865
11	DTT	CBS138_9F_FinA	1.24398	1.17162
12	DTT	CBS138_9H_ANI	1.27704	1.28865
13	DTT	CBS138_9H_AinF	1.25489	1.28865
14	DTT	CBS138_9H_FLZ	1.35811	1.28865
15	DTT	CBS138_9H_FinA	1.10706	1.17162
16	DTT	CST34_2A_ANI	1.2494	1.23056
17	DTT	CST34_2A_ANIFLZ	1.32009	1.23056
18	DTT	CST34_2A_AinF	1.25977	1.23056
19	DTT	CST34_2A_FLZ	1.20811	1.23056
20	DTT	CST34_2A_FinA	1.18482	1.23056
21	DTT	CST34_2C_FLZ	1.21308	1.23056
22	DTT	CST34_2C_FinA	1.11694	1.11353
23	DTT	CST34_2G_ANI	1.1437	1.23056
24	DTT	CST34_2G_ANIFLZ	1.31762	1.23056
25	DTT	CST34_2G_AinF	1.19414	1.23056
26	DTT	CST78_4G_FLZ	1.11304	1.19271
27	DTT	CST78_4G_FinA	1.02255	1.19271
28	DTT	EB0911_3B_ANI	0.987901	1.02883
29	DTT	EB0911_3B_AinF	0.994033	1.02883
30	DTT	EB0911_3B_FLZ	1.09778	1.02883
31	DTT	EB0911_3B_FinA	1.09047	1.02883
32	DTT	EB0911_3H_ANI	0.972199	1.02883
33	DTT	EB0911_3H_AinF	1.12759	1.02883
34	DTT	EB0911_3H_FLZ	1.15805	1.02883
35	DTT	EB0911_3H_FinA	1.10677	1.02883
36	DTT	EF1620_7B_ANI	1.56774	1.04272
37	DTT	EF1620_7B_AinF	1.05005	1.04272
38	DTT	EF1620_7B_FLZ	0.99499	1.04272
39	DTT	EF1620_7B_FinA	0.776297	0.925693
40	DTT	EF1620_7D_ANI	0.942536	1.04272
41	DTT	EF1620_7D_ANIFLZ	0.987243	1.04272
42	DTT	EF1620_7D_AinF	0.943724	1.04272
43	DTT	EF1620_7D_FLZ	0.980118	1.04272
44	DTT	EF1620_7D_FinA	0.965985	1.04272
45	DTT	EF1620_7F_ANI	0.94282	0.925693
46	DTT	EF1620_7F_ANIFLZ	1.00357	1.04272
47	DTT	EF1620_7F_AinF	0.936275	0.925693
48	DTT	F15_8G_FLZ	1.13634	1.15738
49	DTT	F15_8G_FinA	1.21753	1.15738
50	DTT	M12_5F_ANI	0.961391	1.11247
51	DTT	M12_5F_AinF	0.972772	1.11247
52	DTT	M12_5F_FLZ	1.02982	1.11247
53	DTT	M12_5F_FinA	0.994281	0.995442
54	DTT	M12_5H_ANI	1.00688	1.11247
55	DTT	M12_5H_AinF	1.17974	1.11247
56	DTT	M12_5H_FLZ	1.02587	1.11247
57	DTT	M12_5H_FinA	1.06092	0.995442
58	DTT	P35_10E_ANI	1.17892	1.0974
59	DTT	P35_10E_ANIFLZ	1.11814	1.0974
60	DTT	P35_10E_AinF	1.13918	1.0974
61	DTT	P35_10E_FLZ	1.11521	1.0974
62	DTT	P35_10E_FinA	1.05933	1.0974
63	DTT	P35_10G_ANI	1.05516	1.0974
64	DTT	P35_10G_ANIFLZ	1.11645	1.0974
65	DTT	P35_10G_AinF	1.09454	1.0974
66	DTT	P35_10G_FLZ	1.07548	1.0974
67	DTT	P35_10G_FinA	1.01663	1.0974
