# Supplementary material for: Uncovering actionable trade-offs of antifungal resistance in a yeast pathogen
Source: Mol Syst Biol. 2026 Jan 12;22(4):537–62. doi: 10.1038/s44320-025-00185-3 (PMC13046754; doi:10.1038/s44320-025-00185-3)
Supplement: Supplementary file 11 — Figures EV Source Data [file 44320_2025_185_MOESM11_ESM.zip › SD_figures_EV/SD_figure_EV6/EV6_H2O2.xlsx]

## Sheet: Sheet1
	condition	sampleID	measured_tradeoff	predicted_tradeoff
0	H2O2	BG2_11B_ANI	0.994942	0.888057
1	H2O2	BG2_11B_AinF	1.01522	0.888057
2	H2O2	BG2_11B_FLZ	0.994742	0.888057
3	H2O2	BG2_11B_FinA	0.323775	0.888057
4	H2O2	BG2_11H_ANI	1.03036	0.888057
5	H2O2	BG2_11H_AinF	0.940133	0.888057
6	H2O2	BG2_11H_FLZ	0.948363	0.888057
7	H2O2	BG2_11H_FinA	1.03456	0.888057
8	H2O2	CBS138_9F_ANI	0.52718	0.644448
9	H2O2	CBS138_9F_AinF	0.977584	0.644448
10	H2O2	CBS138_9F_FLZ	0.919516	0.644448
11	H2O2	CBS138_9F_FinA	0.663335	0.644448
12	H2O2	CBS138_9H_ANI	0.508595	0.644448
13	H2O2	CBS138_9H_AinF	0.868919	0.644448
14	H2O2	CBS138_9H_FLZ	0.013895	0.644448
15	H2O2	CBS138_9H_FinA	1.00078	0.644448
16	H2O2	CST34_2A_ANI	0.89173	0.871165
17	H2O2	CST34_2A_ANIFLZ	0.859294	0.871165
18	H2O2	CST34_2A_AinF	0.966768	0.871165
19	H2O2	CST34_2A_FLZ	1.02645	0.871165
20	H2O2	CST34_2A_FinA	0.909526	0.871165
21	H2O2	CST34_2C_FLZ	1.02487	0.871165
22	H2O2	CST34_2C_FinA	0.748676	0.871165
23	H2O2	CST34_2G_ANI	0.920963	0.871165
24	H2O2	CST34_2G_ANIFLZ	1.06806	0.871165
25	H2O2	CST34_2G_AinF	0.965042	0.871165
26	H2O2	CST78_4G_FLZ	0.885013	0.942721
27	H2O2	CST78_4G_FinA	0.812011	0.942721
28	H2O2	EB0911_3B_ANI	0.861065	0.920723
29	H2O2	EB0911_3B_AinF	0.864831	0.920723
30	H2O2	EB0911_3B_FLZ	0.905659	0.920723
31	H2O2	EB0911_3B_FinA	0.926907	0.920723
32	H2O2	EB0911_3H_ANI	0.776088	0.920723
33	H2O2	EB0911_3H_AinF	0.960749	0.920723
34	H2O2	EB0911_3H_FLZ	0.884897	0.920723
35	H2O2	EB0911_3H_FinA	0.738451	0.920723
36	H2O2	EF1620_7B_ANI	0.119922	0.75124
37	H2O2	EF1620_7B_AinF	0	0.75124
38	H2O2	EF1620_7B_FLZ	0.966868	0.75124
39	H2O2	EF1620_7B_FinA	0.0459552	0.75124
40	H2O2	EF1620_7D_ANI	0.924104	0.75124
41	H2O2	EF1620_7D_ANIFLZ	0.863464	0.75124
42	H2O2	EF1620_7D_AinF	0.945916	0.75124
43	H2O2	EF1620_7D_FLZ	0.964274	0.75124
44	H2O2	EF1620_7D_FinA	0.914698	0.75124
45	H2O2	EF1620_7F_ANI	0.950878	0.75124
46	H2O2	EF1620_7F_ANIFLZ	0.845682	0.75124
47	H2O2	EF1620_7F_AinF	0.830303	0.75124
48	H2O2	F15_8G_FLZ	0.88754	0.922669
49	H2O2	F15_8G_FinA	0.953865	0.922669
50	H2O2	M12_5F_ANI	0	0.0693928
51	H2O2	M12_5F_AinF	0.00116333	0.0693928
52	H2O2	M12_5F_FLZ	0.0470347	0.0693928
53	H2O2	M12_5F_FinA	0.0171729	0.0693928
54	H2O2	M12_5H_ANI	0.462204	0.0693928
55	H2O2	M12_5H_AinF	0	0.0693928
56	H2O2	M12_5H_FLZ	0	0.0693928
57	H2O2	M12_5H_FinA	0	0.0693928
58	H2O2	P35_10E_ANI	0.991876	0.922929
59	H2O2	P35_10E_ANIFLZ	0.785039	0.922929
60	H2O2	P35_10E_AinF	0.944059	0.922929
61	H2O2	P35_10E_FLZ	1.00779	0.922929
62	H2O2	P35_10E_FinA	0.899434	0.922929
63	H2O2	P35_10G_ANI	0.949799	0.922929
64	H2O2	P35_10G_ANIFLZ	0.912155	0.922929
65	H2O2	P35_10G_AinF	0.930532	0.922929
66	H2O2	P35_10G_FLZ	0.978817	0.922929
67	H2O2	P35_10G_FinA	0.968077	0.922929
