# Supplementary material for: Uncovering actionable trade-offs of antifungal resistance in a yeast pathogen
Source: Mol Syst Biol. 2026 Jan 12;22(4):537–62. doi: 10.1038/s44320-025-00185-3 (PMC13046754; doi:10.1038/s44320-025-00185-3)
Supplement: Supplementary file 11 — Figures EV Source Data [file 44320_2025_185_MOESM11_ESM.zip › SD_figures_EV/SD_figure_EV6/EV6_CsA.xlsx]

## Sheet: Sheet1
	condition	sampleID	measured_tradeoff	predicted_tradeoff
0	CsA	BG2_11B_ANI	0.903686	0.874034
1	CsA	BG2_11B_AinF	1.04268	0.874034
2	CsA	BG2_11B_FLZ	1.00874	0.874034
3	CsA	BG2_11B_FinA	0.853025	0.874034
4	CsA	BG2_11H_ANI	0.925773	0.874034
5	CsA	BG2_11H_AinF	1.01533	0.874034
6	CsA	BG2_11H_FLZ	1.00448	0.874034
7	CsA	BG2_11H_FinA	0.245906	0.188703
8	CsA	CBS138_9F_ANI	0.0914964	0.188703
9	CsA	CBS138_9F_AinF	0.102464	0.188703
10	CsA	CBS138_9F_FLZ	1.23289	0.874034
11	CsA	CBS138_9F_FinA	1.09678	0.874034
12	CsA	CBS138_9H_ANI	0.0831745	0.874034
13	CsA	CBS138_9H_AinF	0.0848367	0.0763991
14	CsA	CBS138_9H_FLZ	0.996348	0.874034
15	CsA	CBS138_9H_FinA	0.812268	0.874034
16	CsA	CST34_2A_ANI	0.574616	0.874034
17	CsA	CST34_2A_ANIFLZ	0.909644	0.874034
18	CsA	CST34_2A_AinF	0.934662	0.874034
19	CsA	CST34_2A_FLZ	1.00568	0.874034
20	CsA	CST34_2A_FinA	0.611643	0.874034
21	CsA	CST34_2C_FLZ	0.963605	0.874034
22	CsA	CST34_2C_FinA	0.985612	0.874034
23	CsA	CST34_2G_ANI	0.754624	0.874034
24	CsA	CST34_2G_ANIFLZ	1.00884	0.874034
25	CsA	CST34_2G_AinF	0.622603	0.874034
26	CsA	CST78_4G_FLZ	0.988493	0.874034
27	CsA	CST78_4G_FinA	0.729611	0.874034
28	CsA	EB0911_3B_ANI	0.816991	0.874034
29	CsA	EB0911_3B_AinF	0.846559	0.874034
30	CsA	EB0911_3B_FLZ	1.10217	0.874034
31	CsA	EB0911_3B_FinA	0.93556	0.874034
32	CsA	EB0911_3H_ANI	0.126294	0.874034
33	CsA	EB0911_3H_AinF	0.973487	0.874034
34	CsA	EB0911_3H_FLZ	0.893589	0.874034
35	CsA	EB0911_3H_FinA	0.800158	0.874034
36	CsA	EF1620_7B_ANI	0.0507515	0.0763991
37	CsA	EF1620_7B_AinF	0.0936093	0.0763991
38	CsA	EF1620_7B_FLZ	1.00083	0.874034
39	CsA	EF1620_7B_FinA	0.0753691	0.188703
40	CsA	EF1620_7D_ANI	0.783243	0.874034
41	CsA	EF1620_7D_ANIFLZ	0.59047	0.874034
42	CsA	EF1620_7D_AinF	0.846718	0.874034
43	CsA	EF1620_7D_FLZ	0.983444	0.874034
44	CsA	EF1620_7D_FinA	0.97249	0.874034
45	CsA	EF1620_7F_ANI	0.853738	0.874034
46	CsA	EF1620_7F_ANIFLZ	0.936818	0.874034
47	CsA	EF1620_7F_AinF	0.886004	0.874034
48	CsA	F15_8G_FLZ	0.85045	0.874034
49	CsA	F15_8G_FinA	0.383414	0.874034
50	CsA	M12_5F_ANI	0.870079	0.874034
51	CsA	M12_5F_AinF	0.797768	0.874034
52	CsA	M12_5F_FLZ	0.925058	0.874034
53	CsA	M12_5F_FinA	1.06344	0.874034
54	CsA	M12_5H_ANI	0.992116	0.874034
55	CsA	M12_5H_AinF	0.841974	0.874034
56	CsA	M12_5H_FLZ	0.986893	0.874034
57	CsA	M12_5H_FinA	0.104584	0.188703
58	CsA	P35_10E_ANI	0.483004	0.188703
59	CsA	P35_10E_ANIFLZ	1.09371	0.874034
60	CsA	P35_10E_AinF	0.218097	0.188703
61	CsA	P35_10E_FLZ	0.919446	0.874034
62	CsA	P35_10E_FinA	0.90292	0.874034
63	CsA	P35_10G_ANI	0.84284	0.874034
64	CsA	P35_10G_ANIFLZ	0.71556	0.874034
65	CsA	P35_10G_AinF	0.925417	0.874034
66	CsA	P35_10G_FLZ	1.07766	0.874034
67	CsA	P35_10G_FinA	1.09186	0.874034
