# Supplementary material for: Uncovering actionable trade-offs of antifungal resistance in a yeast pathogen
Source: Mol Syst Biol. 2026 Jan 12;22(4):537–62. doi: 10.1038/s44320-025-00185-3 (PMC13046754; doi:10.1038/s44320-025-00185-3)
Supplement: Supplementary file 11 — Figures EV Source Data [file 44320_2025_185_MOESM11_ESM.zip › SD_figures_EV/SD_figure_EV6/EV6_NaCl.xlsx]

## Sheet: Sheet1
	condition	sampleID	measured_tradeoff	predicted_tradeoff
0	NaCl	BG2_11B_ANI	0.893586	0.795715
1	NaCl	BG2_11B_AinF	0.656551	0.795715
2	NaCl	BG2_11B_FLZ	0.318478	0.142951
3	NaCl	BG2_11B_FinA	0.166537	0.142951
4	NaCl	BG2_11H_ANI	0.766305	0.398006
5	NaCl	BG2_11H_AinF	0.378796	0.398006
6	NaCl	BG2_11H_FLZ	0.00275222	0.142951
7	NaCl	BG2_11H_FinA	0.00891176	0.142951
8	NaCl	CBS138_9F_ANI	0.00270104	0.129953
9	NaCl	CBS138_9F_AinF	0.00536717	0.129953
10	NaCl	CBS138_9F_FLZ	0.780191	0.53295
11	NaCl	CBS138_9F_FinA	0.562203	0.53295
12	NaCl	CBS138_9H_ANI	0.26247	0.53295
13	NaCl	CBS138_9H_AinF	0.279568	0.53295
14	NaCl	CBS138_9H_FLZ	0.792087	0.735613
15	NaCl	CBS138_9H_FinA	0.798488	0.735613
16	NaCl	CST34_2A_ANI	0.663785	0.742017
17	NaCl	CST34_2A_ANIFLZ	0.801847	0.742017
18	NaCl	CST34_2A_AinF	0.801819	0.742017
19	NaCl	CST34_2A_FLZ	0.758695	0.807322
20	NaCl	CST34_2A_FinA	0.445042	0.251153
21	NaCl	CST34_2C_FLZ	0.763936	0.807322
22	NaCl	CST34_2C_FinA	0.944994	0.807322
23	NaCl	CST34_2G_ANI	0.853393	0.742017
24	NaCl	CST34_2G_ANIFLZ	0.595618	0.742017
25	NaCl	CST34_2G_AinF	0.737367	0.742017
26	NaCl	CST78_4G_FLZ	0	0.00854584
27	NaCl	CST78_4G_FinA	0.000892289	0.118937
28	NaCl	EB0911_3B_ANI	0.899919	0.833934
29	NaCl	EB0911_3B_AinF	0.857373	0.833934
30	NaCl	EB0911_3B_FLZ	0.544632	0.833934
31	NaCl	EB0911_3B_FinA	0.745093	0.833934
32	NaCl	EB0911_3H_ANI	1.24686	0.833934
33	NaCl	EB0911_3H_AinF	0	0.0019816
34	NaCl	EB0911_3H_FLZ	0	0.0019816
35	NaCl	EB0911_3H_FinA	0	0.0019816
36	NaCl	EF1620_7B_ANI	0	0.193979
37	NaCl	EF1620_7B_AinF	0	0.176025
38	NaCl	EF1620_7B_FLZ	0.745246	0.622967
39	NaCl	EF1620_7B_FinA	0.130719	0.176025
40	NaCl	EF1620_7D_ANI	0.844339	0.782033
41	NaCl	EF1620_7D_ANIFLZ	0	0.193979
42	NaCl	EF1620_7D_AinF	0.751281	0.782033
43	NaCl	EF1620_7D_FLZ	0.677423	0.622967
44	NaCl	EF1620_7D_FinA	0.598579	0.622967
45	NaCl	EF1620_7F_ANI	0.852996	0.782033
46	NaCl	EF1620_7F_ANIFLZ	0.646628	0.622967
47	NaCl	EF1620_7F_AinF	0.554247	0.622967
48	NaCl	F15_8G_FLZ	0	0.00963046
49	NaCl	F15_8G_FinA	0.000511584	0.00963046
50	NaCl	M12_5F_ANI	0.890112	0.837671
51	NaCl	M12_5F_AinF	0.766858	0.837671
52	NaCl	M12_5F_FLZ	0.930971	0.837671
53	NaCl	M12_5F_FinA	0.84953	0.837671
54	NaCl	M12_5H_ANI	0.930981	0.837671
55	NaCl	M12_5H_AinF	0.625061	0.837671
56	NaCl	M12_5H_FLZ	0.872621	0.837671
57	NaCl	M12_5H_FinA	0.86835	0.837671
58	NaCl	P35_10E_ANI	1.00333	0.885752
59	NaCl	P35_10E_ANIFLZ	0.210095	0.217194
60	NaCl	P35_10E_AinF	0.730979	0.885752
61	NaCl	P35_10E_FLZ	1.01045	0.885752
62	NaCl	P35_10E_FinA	0.836914	0.885752
63	NaCl	P35_10G_ANI	0.884335	0.885752
64	NaCl	P35_10G_ANIFLZ	0.933204	0.859388
65	NaCl	P35_10G_AinF	0.866641	0.885752
66	NaCl	P35_10G_FLZ	0.93795	0.885752
67	NaCl	P35_10G_FinA	0.81928	0.885752
