# Supplementary material for: Uncovering actionable trade-offs of antifungal resistance in a yeast pathogen
Source: Mol Syst Biol. 2026 Jan 12;22(4):537–62. doi: 10.1038/s44320-025-00185-3 (PMC13046754; doi:10.1038/s44320-025-00185-3)
Supplement: Supplementary file 11 — Figures EV Source Data [file 44320_2025_185_MOESM11_ESM.zip › SD_figures_EV/SD_figure_EV2/EV2.xlsx]

## Sheet: Hoja 1
	Average					STDEV
strains	G. mellonella	CsA	NaCl	YPD	T0	G. mellonella	CsA	NaCl	YPD	T0
WT	89.0868	100	100	86.29	50.39	8.6663	0	0	1.42485	3.39671
AinF_9F	10.9132	0	0	13.71	49.61	8.6663	0	0	1.42485	3.39671
