# Supplementary material for: Uncovering actionable trade-offs of antifungal resistance in a yeast pathogen
Source: Mol Syst Biol. 2026 Jan 12;22(4):537–62. doi: 10.1038/s44320-025-00185-3 (PMC13046754; doi:10.1038/s44320-025-00185-3)
Supplement: Supplementary file 11 — Figures EV Source Data [file 44320_2025_185_MOESM11_ESM.zip › SD_figures_EV/SD_figure_EV4/EV4.xlsx]

## Sheet: Hoja 1
Strains	Dose	mean_inhibition	sd_inhibition	n	ci_lower	ci_upper
9H_ANI	0	0	0	3	0	0
9H_ANI	0.117188	2.72431	4.03779	3	-1.84488	7.2935
9H_ANI	0.234375	4.06021	2.75335	3	0.944496	7.17591
9H_ANI	0.46875	1.97293	3.47605	3	-1.96059	5.90645
9H_ANI	0.9375	2.8967	1.21961	3	1.51658	4.27682
9H_ANI	1.875	57.0008	5.31209	3	50.9896	63.012
9H_ANI	3.75	92.1994	1.12995	3	90.9207	93.4781
9H_ANI	7.5	93.8437	1.77958	3	91.8299	95.8575
9H_ANI	15	90.6664	5.62712	3	84.2987	97.0341
9H_ANI	30	90.7385	1.4445	3	89.1039	92.3731
9H_ANI	60	84.3138	8.37823	3	74.833	93.7947
9H_AinF	0	0	0	3	0	0
9H_AinF	0.117188	0.0517759	3.16218	3	-3.52657	3.63012
9H_AinF	0.234375	0.587657	0.509296	3	0.0113342	1.16398
9H_AinF	0.46875	-1.77591	1.80236	3	-3.81548	0.263648
9H_AinF	0.9375	6.56777	3.47744	3	2.63268	10.5029
9H_AinF	1.875	34.1522	6.13407	3	27.2108	41.0935
9H_AinF	3.75	86.9299	0.864967	3	85.9511	87.9087
9H_AinF	7.5	92.9171	1.04869	3	91.7303	94.1038
9H_AinF	15	91.6594	1.94908	3	89.4538	93.865
9H_AinF	30	89.03	1.71179	3	87.0929	90.9671
9H_AinF	60	69.4294	8.96264	3	59.2872	79.5716
9H_FLZ	0	0	0	3	0	0
9H_FLZ	0.117188	1.47012	3.21232	3	-2.16496	5.10521
9H_FLZ	0.234375	3.38421	0.936244	3	2.32475	4.44367
9H_FLZ	0.46875	2.40877	2.71903	3	-0.668106	5.48564
9H_FLZ	0.9375	0.719549	9.20462	3	-9.69646	11.1356
9H_FLZ	1.875	4.90504	2.58658	3	1.97805	7.83204
9H_FLZ	3.75	3.92382	5.45279	3	-2.24659	10.0942
9H_FLZ	7.5	37.7877	3.195	3	34.1722	41.4032
9H_FLZ	15	46.7019	2.78172	3	43.5541	49.8497
9H_FLZ	30	45.5577	6.79889	3	37.864	53.2513
9H_FLZ	60	29.011	7.58535	3	20.4273	37.5946
9H_FinA	0	0	0	3	0	0
9H_FinA	0.117188	0.935916	2.37221	3	-1.7485	3.62033
9H_FinA	0.234375	0.630106	2.2546	3	-1.92122	3.18143
9H_FinA	0.46875	0.874413	1.77476	3	-1.13392	2.88274
9H_FinA	0.9375	-0.289618	1.04546	3	-1.47266	0.893428
9H_FinA	1.875	-0.622253	1.37859	3	-2.18228	0.937771
9H_FinA	3.75	2.75459	3.281	3	-0.958209	6.46738
9H_FinA	7.5	41.4663	9.32363	3	30.9157	52.017
9H_FinA	15	42.0802	6.19613	3	35.0686	49.0917
9H_FinA	30	29.1908	2.32519	3	26.5596	31.822
9H_FinA	60	17.333	2.84379	3	14.1149	20.551
CBS138	0	0	0	3	0	0
CBS138	0.117188	1.19574	3.71094	3	-3.00358	5.39507
CBS138	0.234375	0.300253	1.36042	3	-1.2392	1.83971
CBS138	0.46875	1.77255	2.33988	3	-0.875282	4.42037
CBS138	0.9375	2.96039	1.0311	3	1.79358	4.12719
CBS138	1.875	3.55563	2.35938	3	0.885733	6.22552
CBS138	3.75	7.98304	1.74233	3	6.01141	9.95467
CBS138	7.5	33.6468	9.35237	3	23.0636	44.23
CBS138	15	37.2129	7.72569	3	28.4705	45.9554
CBS138	30	17.3941	24.8766	3	-10.7564	45.5446
CBS138	60	8.86799	3.83848	3	4.52434	13.2116
